# Supplementary material for: Measuring Motivation for Appetitive Behaviour: Food-Restricted Broiler Breeder Chickens Cross a Water Barrier to Forage in an Area of Wood Shavings without Food
Source: PLoS One. 2014 Jul 28;9(7):e102322. doi: 10.1371/journal.pone.0102322 (PMC4113302; doi:10.1371/journal.pone.0102322)
Supplement: File S1 — Raw data. (XLSX) [file pone.0102322.s001.xlsx]

## Sheet: general
group!	startdatewgt:D	startdatetests:D
1	2012-03-14	2012-03-14
2	2012-03-14	2012-03-15

## Sheet: design
birdid!	marking!	pen!	block!	feedtrt!	apparatus!	group!
41	blue	1	1	1R	1	1
3	none	1	1	1R	1	1
23	purple	1	1	1R	1	2
53	blue	2	1	3R	2	1
88	none	2	1	3R	2	2
92	purple	2	1	3R	2	1
76	blue	3	2	1R	1	2
71	none	3	2	1R	1	1
59	purple	3	2	1R	1	2
26	blue	4	2	3R	2	1
90	none	4	2	3R	2	2
21	purple	4	2	3R	2	2
58	blue	5	2	2R	1	2
9	none	5	2	2R	1	1
70	purple	5	2	2R	1	1
60	blue	6	1	2R	2	2
47	none	6	1	2R	2	1
38	purple	6	1	2R	2	2
55	blue	7	3	1R	1	2
80	none	7	3	1R	1	1
25	purple	7	3	1R	1	1
4	blue	8	3	3R	2	1
16	none	8	3	3R	2	2
64	purple	8	3	3R	2	1
22	blue	9	3	2R	1	1
89	none	9	3	2R	1	2
100	purple	9	3	2R	1	1
67	blue	10	4	3R	2	2
12	none	10	4	3R	2	2
36	purple	10	4	3R	2	1
33	blue	11	5	2R	1	2
94	none	11	5	2R	1	2
91	purple	11	5	2R	1	1
96	blue	12	5	1R	2	2
79	none	12	5	1R	2	1
35	purple	12	5	1R	2	2
78	blue	13	5	3R	1	1
95	none	13	5	3R	1	1
84	purple	13	5	3R	1	2
1	blue	14	4	1R	2	1
40	none	14	4	1R	2	2
97	purple	14	4	1R	2	1
39	blue	15	4	2R	1	2
57	none	15	4	2R	1	1
27	purple	15	4	2R	1	1
77	blue	16	6	1R	2	2
14 (lost tag)	none	16	6	1R	2	2
65	purple	16	6	1R	2	1
28	blue	17	6	3R	1	2
68 (lost tag)	none	17	6	3R	1	2
52	purple	17	6	3R	1	1
98	blue	18	6	2R	2	2
56	none	18	6	2R	2	1
13	purple	18	6	2R	2	2
11	blue	19	7	3R	1	2
17	purple	19	7	3R	2	1
85	blue	20	7	1R	2	1
34	none	20	7	1R	1	2
45	blue	21	7	2R	2	1
44	purple	21	7	2R	1	2

## Sheet: weights
birdid!	marking!	pen!	block!	feedtrt!	apparatus!	group!	date:D	weightg
1	blue	14	4	1R	2	1	2012-02-14	218
3	none	1	1	1R	1	1	2012-02-14	215
4	blue	8	3	3R	2	1	2012-02-14	201
9	none	5	2	2R	1	1	2012-02-14	206
11	blue	19	7	3R	1	2	2012-02-14	211
12	none	10	4	3R	2	2	2012-02-14	189
13	purple	18	6	2R	2	2	2012-02-14	217
14 (lost tag)	none	16	6	1R	2	2	2012-02-14	234
16	none	8	3	3R	2	2	2012-02-14	177
17	purple	19	7	3R	2	1	2012-02-14	218
21	purple	4	2	3R	2	2	2012-02-14	204
22	blue	9	3	2R	1	1	2012-02-14	207
23	purple	1	1	1R	1	2	2012-02-14	186
25	purple	7	3	1R	1	1	2012-02-14	199
26	blue	4	2	3R	2	1	2012-02-14	172
27	purple	15	4	2R	1	1	2012-02-14	185
28	blue	17	6	3R	1	2	2012-02-14	227
33	blue	11	5	2R	1	2	2012-02-14	255
34	none	20	7	1R	1	2	2012-02-14	243
35	purple	12	5	1R	2	2	2012-02-14	172
36	purple	10	4	3R	2	1	2012-02-14	202
38	purple	6	1	2R	2	2	2012-02-14	208
39	blue	15	4	2R	1	2	2012-02-14	240
40	none	14	4	1R	2	2	2012-02-14	205
41	blue	1	1	1R	1	1	2012-02-14	188
44	purple	21	7	2R	1	2	2012-02-14	212
45	blue	21	7	2R	2	1	2012-02-14	183
47	none	6	1	2R	2	1	2012-02-14	249
52	purple	17	6	3R	1	1	2012-02-14	217
53	blue	2	1	3R	2	1	2012-02-14	223
55	blue	7	3	1R	1	2	2012-02-14	175
56	none	18	6	2R	2	1	2012-02-14	217
57	none	15	4	2R	1	1	2012-02-14	225
58	blue	5	2	2R	1	2	2012-02-14	179
59	purple	3	2	1R	1	2	2012-02-14	187
60	blue	6	1	2R	2	2	2012-02-14	195
64	purple	8	3	3R	2	1	2012-02-14	211
65	purple	16	6	1R	2	1	2012-02-14	193
67	blue	10	4	3R	2	2	2012-02-14	222
68 (lost tag)	none	17	6	3R	1	2	2012-02-14	184
70	purple	5	2	2R	1	1	2012-02-14	182
71	none	3	2	1R	1	1	2012-02-14	189
76	blue	3	2	1R	1	2	2012-02-14	240
77	blue	16	6	1R	2	2	2012-02-14	181
78	blue	13	5	3R	1	1	2012-02-14	194
79	none	12	5	1R	2	1	2012-02-14	188
80	none	7	3	1R	1	1	2012-02-14	178
84	purple	13	5	3R	1	2	2012-02-14	226
85	blue	20	7	1R	2	1	2012-02-14	246
88	none	2	1	3R	2	2	2012-02-14	187
89	none	9	3	2R	1	2	2012-02-14	242
90	none	4	2	3R	2	2	2012-02-14	223
91	purple	11	5	2R	1	1	2012-02-14	218
92	purple	2	1	3R	2	1	2012-02-14	168
94	none	11	5	2R	1	2	2012-02-14	202
95	none	13	5	3R	1	1	2012-02-14	225
96	blue	12	5	1R	2	2	2012-02-14	219
97	purple	14	4	1R	2	1	2012-02-14	224
98	blue	18	6	2R	2	2	2012-02-14	205
100	purple	9	3	2R	1	1	2012-02-14	197
1	blue	14	4	1R	2	1	2012-02-24	424
3	none	1	1	1R	1	1	2012-02-24	379
4	blue	8	3	3R	2	1	2012-02-24	421
9	none	5	2	2R	1	1	2012-02-24	416
11	blue	19	7	3R	1	2	2012-02-24	468
12	none	10	4	3R	2	2	2012-02-24	392
13	purple	18	6	2R	2	2	2012-02-24	442
14 (lost tag)	none	16	6	1R	2	2	2012-02-24	397
16	none	8	3	3R	2	2	2012-02-24	428
17	purple	19	7	3R	2	1	2012-02-24	432
21	purple	4	2	3R	2	2	2012-02-24	403
22	blue	9	3	2R	1	1	2012-02-24	418
23	purple	1	1	1R	1	2	2012-02-24	393
25	purple	7	3	1R	1	1	2012-02-24	412
26	blue	4	2	3R	2	1	2012-02-24	394
27	purple	15	4	2R	1	1	2012-02-24	455
28	blue	17	6	3R	1	2	2012-02-24	377
33	blue	11	5	2R	1	2	2012-02-24	382
34	none	20	7	1R	1	2	2012-02-24	391
35	purple	12	5	1R	2	2	2012-02-24	398
36	purple	10	4	3R	2	1	2012-02-24	421
38	purple	6	1	2R	2	2	2012-02-24	395
39	blue	15	4	2R	1	2	2012-02-24	388
40	none	14	4	1R	2	2	2012-02-24	430
41	blue	1	1	1R	1	1	2012-02-24	422
44	purple	21	7	2R	1	2	2012-02-24	424
45	blue	21	7	2R	2	1	2012-02-24	470
47	none	6	1	2R	2	1	2012-02-24	414
52	purple	17	6	3R	1	1	2012-02-24	391
53	blue	2	1	3R	2	1	2012-02-24	374
55	blue	7	3	1R	1	2	2012-02-24	415
56	none	18	6	2R	2	1	2012-02-24	422
57	none	15	4	2R	1	1	2012-02-24	382
58	blue	5	2	2R	1	2	2012-02-24	426
59	purple	3	2	1R	1	2	2012-02-24	400
60	blue	6	1	2R	2	2	2012-02-24	436
64	purple	8	3	3R	2	1	2012-02-24	435
65	purple	16	6	1R	2	1	2012-02-24	425
67	blue	10	4	3R	2	2	2012-02-24	431
68 (lost tag)	none	17	6	3R	1	2	2012-02-24	426
70	purple	5	2	2R	1	1	2012-02-24	412
71	none	3	2	1R	1	1	2012-02-24	413
76	blue	3	2	1R	1	2	2012-02-24	359
77	blue	16	6	1R	2	2	2012-02-24	410
78	blue	13	5	3R	1	1	2012-02-24	430
79	none	12	5	1R	2	1	2012-02-24	397
80	none	7	3	1R	1	1	2012-02-24	439
84	purple	13	5	3R	1	2	2012-02-24	398
85	blue	20	7	1R	2	1	2012-02-24	403
88	none	2	1	3R	2	2	2012-02-24	395
89	none	9	3	2R	1	2	2012-02-24	379
90	none	4	2	3R	2	2	2012-02-24	368
91	purple	11	5	2R	1	1	2012-02-24	389
92	purple	2	1	3R	2	1	2012-02-24	401
94	none	11	5	2R	1	2	2012-02-24	409
95	none	13	5	3R	1	1	2012-02-24	383
96	blue	12	5	1R	2	2	2012-02-24	418
97	purple	14	4	1R	2	1	2012-02-24	378
98	blue	18	6	2R	2	2	2012-02-24	454
100	purple	9	3	2R	1	1	2012-02-24	459
1	blue	14	4	1R	2	1	2012-03-01	480
3	none	1	1	1R	1	1	2012-03-01	431
4	blue	8	3	3R	2	1	2012-03-01	464
9	none	5	2	2R	1	1	2012-03-01	454
11	blue	19	7	3R	1	2	2012-03-01	491
12	none	10	4	3R	2	2	2012-03-01	468
13	purple	18	6	2R	2	2	2012-03-01	491
14 (lost tag)	none	16	6	1R	2	2	2012-03-01	484
16	none	8	3	3R	2	2	2012-03-01	463
17	purple	19	7	3R	2	1	2012-03-01	492
21	purple	4	2	3R	2	2	2012-03-01	452
22	blue	9	3	2R	1	1	2012-03-01	467
23	purple	1	1	1R	1	2	2012-03-01	438
25	purple	7	3	1R	1	1	2012-03-01	460
26	blue	4	2	3R	2	1	2012-03-01	451
27	purple	15	4	2R	1	1	2012-03-01	482
28	blue	17	6	3R	1	2	2012-03-01	489
33	blue	11	5	2R	1	2	2012-03-01	469
34	none	20	7	1R	1	2	2012-03-01	493
35	purple	12	5	1R	2	2	2012-03-01	471
36	purple	10	4	3R	2	1	2012-03-01	468
38	purple	6	1	2R	2	2	2012-03-01	458
39	blue	15	4	2R	1	2	2012-03-01	482
40	none	14	4	1R	2	2	2012-03-01	479
41	blue	1	1	1R	1	1	2012-03-01	431
44	purple	21	7	2R	1	2	2012-03-01	497
45	blue	21	7	2R	2	1	2012-03-01	497
47	none	6	1	2R	2	1	2012-03-01	456
52	purple	17	6	3R	1	1	2012-03-01	490
53	blue	2	1	3R	2	1	2012-03-01	447
55	blue	7	3	1R	1	2	2012-03-01	462
56	none	18	6	2R	2	1	2012-03-01	490
57	none	15	4	2R	1	1	2012-03-01	482
58	blue	5	2	2R	1	2	2012-03-01	455
59	purple	3	2	1R	1	2	2012-03-01	449
60	blue	6	1	2R	2	2	2012-03-01	456
64	purple	8	3	3R	2	1	2012-03-01	462
65	purple	16	6	1R	2	1	2012-03-01	484
67	blue	10	4	3R	2	2	2012-03-01	468
68 (lost tag)	none	17	6	3R	1	2	2012-03-01	485
70	purple	5	2	2R	1	1	2012-03-01	454
71	none	3	2	1R	1	1	2012-03-01	450
76	blue	3	2	1R	1	2	2012-03-01	447
77	blue	16	6	1R	2	2	2012-03-01	485
78	blue	13	5	3R	1	1	2012-03-01	475
79	none	12	5	1R	2	1	2012-03-01	473
80	none	7	3	1R	1	1	2012-03-01	459
84	purple	13	5	3R	1	2	2012-03-01	476
85	blue	20	7	1R	2	1	2012-03-01	493
88	none	2	1	3R	2	2	2012-03-01	445
89	none	9	3	2R	1	2	2012-03-01	465
90	none	4	2	3R	2	2	2012-03-01	453
91	purple	11	5	2R	1	1	2012-03-01	471
92	purple	2	1	3R	2	1	2012-03-01	446
94	none	11	5	2R	1	2	2012-03-01	469
95	none	13	5	3R	1	1	2012-03-01	476
96	blue	12	5	1R	2	2	2012-03-01	474
97	purple	14	4	1R	2	1	2012-03-01	482
98	blue	18	6	2R	2	2	2012-03-01	490
100	purple	9	3	2R	1	1	2012-03-01	467
1	blue	14	4	1R	2	1	2012-03-08	635
3	none	1	1	1R	1	1	2012-03-08	552
4	blue	8	3	3R	2	1	2012-03-08	639
9	none	5	2	2R	1	1	2012-03-08	636
11	blue	19	7	3R	1	2	2012-03-08	635
12	none	10	4	3R	2	2	2012-03-08	632
13	purple	18	6	2R	2	2	2012-03-08	677
14 (lost tag)	none	16	6	1R	2	2	2012-03-08	573
16	none	8	3	3R	2	2	2012-03-08	659
17	purple	19	7	3R	2	1	2012-03-08	604
21	purple	4	2	3R	2	2	2012-03-08	623
22	blue	9	3	2R	1	1	2012-03-08	586
23	purple	1	1	1R	1	2	2012-03-08	547
25	purple	7	3	1R	1	1	2012-03-08	641
26	blue	4	2	3R	2	1	2012-03-08	610
27	purple	15	4	2R	1	1	2012-03-08	657
28	blue	17	6	3R	1	2	2012-03-08	646
33	blue	11	5	2R	1	2	2012-03-08	630
34	none	20	7	1R	1	2	2012-03-08	520
35	purple	12	5	1R	2	2	2012-03-08	590
36	purple	10	4	3R	2	1	2012-03-08	636
38	purple	6	1	2R	2	2	2012-03-08	609
39	blue	15	4	2R	1	2	2012-03-08	617
40	none	14	4	1R	2	2	2012-03-08	656
41	blue	1	1	1R	1	1	2012-03-08	603
44	purple	21	7	2R	1	2	2012-03-08	583
45	blue	21	7	2R	2	1	2012-03-08	638
47	none	6	1	2R	2	1	2012-03-08	565
52	purple	17	6	3R	1	1	2012-03-08	595
53	blue	2	1	3R	2	1	2012-03-08	594
55	blue	7	3	1R	1	2	2012-03-08	616
56	none	18	6	2R	2	1	2012-03-08	666
57	none	15	4	2R	1	1	2012-03-08	663
58	blue	5	2	2R	1	2	2012-03-08	608
59	purple	3	2	1R	1	2	2012-03-08	581
60	blue	6	1	2R	2	2	2012-03-08	619
64	purple	8	3	3R	2	1	2012-03-08	619
65	purple	16	6	1R	2	1	2012-03-08	633
67	blue	10	4	3R	2	2	2012-03-08	656
68 (lost tag)	none	17	6	3R	1	2	2012-03-08	663
70	purple	5	2	2R	1	1	2012-03-08	604
71	none	3	2	1R	1	1	2012-03-08	561
76	blue	3	2	1R	1	2	2012-03-08	591
77	blue	16	6	1R	2	2	2012-03-08	615
78	blue	13	5	3R	1	1	2012-03-08	582
79	none	12	5	1R	2	1	2012-03-08	664
80	none	7	3	1R	1	1	2012-03-08	617
84	purple	13	5	3R	1	2	2012-03-08	619
85	blue	20	7	1R	2	1	2012-03-08	636
88	none	2	1	3R	2	2	2012-03-08	537
89	none	9	3	2R	1	2	2012-03-08	591
90	none	4	2	3R	2	2	2012-03-08	554
91	purple	11	5	2R	1	1	2012-03-08	581
92	purple	2	1	3R	2	1	2012-03-08	627
94	none	11	5	2R	1	2	2012-03-08	618
95	none	13	5	3R	1	1	2012-03-08	662
96	blue	12	5	1R	2	2	2012-03-08	663
97	purple	14	4	1R	2	1	2012-03-08	653
98	blue	18	6	2R	2	2	2012-03-08	587
100	purple	9	3	2R	1	1	2012-03-08	651
1	blue	14	4	1R	2	1	2012-03-16	678
3	none	1	1	1R	1	1	2012-03-16	654
4	blue	8	3	3R	2	1	2012-03-16	1102
9	none	5	2	2R	1	1	2012-03-16	848
11	blue	19	7	3R	1	2	2012-03-16	1071
12	none	10	4	3R	2	2	2012-03-16	957
13	purple	18	6	2R	2	2	2012-03-16	820
14 (lost tag)	none	16	6	1R	2	2	2012-03-16	662
16	none	8	3	3R	2	2	2012-03-16	1045
17	purple	19	7	3R	2	1	2012-03-16	965
21	purple	4	2	3R	2	2	2012-03-16	952
22	blue	9	3	2R	1	1	2012-03-16	778
23	purple	1	1	1R	1	2	2012-03-16	628
25	purple	7	3	1R	1	1	2012-03-16	707
26	blue	4	2	3R	2	1	2012-03-16	1012
27	purple	15	4	2R	1	1	2012-03-16	782
28	blue	17	6	3R	1	2	2012-03-16	994
33	blue	11	5	2R	1	2	2012-03-16	857
34	none	20	7	1R	1	2	2012-03-16	608
35	purple	12	5	1R	2	2	2012-03-16	633
36	purple	10	4	3R	2	1	2012-03-16	1014
38	purple	6	1	2R	2	2	2012-03-16	811
39	blue	15	4	2R	1	2	2012-03-16	844
40	none	14	4	1R	2	2	2012-03-16	734
41	blue	1	1	1R	1	1	2012-03-16	669
44	purple	21	7	2R	1	2	2012-03-16	792
45	blue	21	7	2R	2	1	2012-03-16	823
47	none	6	1	2R	2	1	2012-03-16	858
52	purple	17	6	3R	1	1	2012-03-16	928
53	blue	2	1	3R	2	1	2012-03-16	1002
55	blue	7	3	1R	1	2	2012-03-16	656
56	none	18	6	2R	2	1	2012-03-16	797
57	none	15	4	2R	1	1	2012-03-16	792
58	blue	5	2	2R	1	2	2012-03-16	811
59	purple	3	2	1R	1	2	2012-03-16	616
60	blue	6	1	2R	2	2	2012-03-16	867
64	purple	8	3	3R	2	1	2012-03-16	1075
65	purple	16	6	1R	2	1	2012-03-16	641
67	blue	10	4	3R	2	2	2012-03-16	1077
68 (lost tag)	none	17	6	3R	1	2	2012-03-16	975
70	purple	5	2	2R	1	1	2012-03-16	792
71	none	3	2	1R	1	1	2012-03-16	627
76	blue	3	2	1R	1	2	2012-03-16	674
77	blue	16	6	1R	2	2	2012-03-16	677
78	blue	13	5	3R	1	1	2012-03-16	931
79	none	12	5	1R	2	1	2012-03-16	749
80	none	7	3	1R	1	1	2012-03-16	652
84	purple	13	5	3R	1	2	2012-03-16	996
85	blue	20	7	1R	2	1	2012-03-16	656
88	none	2	1	3R	2	2	2012-03-16	980
89	none	9	3	2R	1	2	2012-03-16	814
90	none	4	2	3R	2	2	2012-03-16	996
91	purple	11	5	2R	1	1	2012-03-16	778
92	purple	2	1	3R	2	1	2012-03-16	1086
94	none	11	5	2R	1	2	2012-03-16	798
95	none	13	5	3R	1	1	2012-03-16	1008
96	blue	12	5	1R	2	2	2012-03-16	774
97	purple	14	4	1R	2	1	2012-03-16	754
98	blue	18	6	2R	2	2	2012-03-16	785
100	purple	9	3	2R	1	1	2012-03-16	878
1	blue	14	4	1R	2	1	2012-03-23	720
3	none	1	1	1R	1	1	2012-03-23	805
4	blue	8	3	3R	2	1	2012-03-23	1286
9	none	5	2	2R	1	1	2012-03-23	986
11	blue	19	7	3R	1	2	2012-03-23	1280
12	none	10	4	3R	2	2	2012-03-23	1140
13	purple	18	6	2R	2	2	2012-03-23	980
14 (lost tag)	none	16	6	1R	2	2	2012-03-23	740
16	none	8	3	3R	2	2	2012-03-23	1270
17	purple	19	7	3R	2	1	2012-03-23	1210
21	purple	4	2	3R	2	2	2012-03-23	1358
22	blue	9	3	2R	1	1	2012-03-23	940
23	purple	1	1	1R	1	2	2012-03-23	789
25	purple	7	3	1R	1	1	2012-03-23	789
26	blue	4	2	3R	2	1	2012-03-23	1326
27	purple	15	4	2R	1	1	2012-03-23	945
28	blue	17	6	3R	1	2	2012-03-23	1256
33	blue	11	5	2R	1	2	2012-03-23	1070
34	none	20	7	1R	1	2	2012-03-23	790
35	purple	12	5	1R	2	2	2012-03-23	759
36	purple	10	4	3R	2	1	2012-03-23	1270
38	purple	6	1	2R	2	2	2012-03-23	951
39	blue	15	4	2R	1	2	2012-03-23	1030
40	none	14	4	1R	2	2	2012-03-23	815
41	blue	1	1	1R	1	1	2012-03-23	760
44	purple	21	7	2R	1	2	2012-03-23	996
45	blue	21	7	2R	2	1	2012-03-23	998
47	none	6	1	2R	2	1	2012-03-23	1029
52	purple	17	6	3R	1	1	2012-03-23	1190
53	blue	2	1	3R	2	1	2012-03-23	1247
55	blue	7	3	1R	1	2	2012-03-23	739
56	none	18	6	2R	2	1	2012-03-23	950
57	none	15	4	2R	1	1	2012-03-23	950
58	blue	5	2	2R	1	2	2012-03-23	906
59	purple	3	2	1R	1	2	2012-03-23	707
60	blue	6	1	2R	2	2	2012-03-23	1011
64	purple	8	3	3R	2	1	2012-03-23	1200
65	purple	16	6	1R	2	1	2012-03-23	715
67	blue	10	4	3R	2	2	2012-03-23	1320
68 (lost tag)	none	17	6	3R	1	2	2012-03-23	1280
70	purple	5	2	2R	1	1	2012-03-23	1030
71	none	3	2	1R	1	1	2012-03-23	726
76	blue	3	2	1R	1	2	2012-03-23	744
77	blue	16	6	1R	2	2	2012-03-23	730
78	blue	13	5	3R	1	1	2012-03-23	1216
79	none	12	5	1R	2	1	2012-03-23	824
80	none	7	3	1R	1	1	2012-03-23	730
84	purple	13	5	3R	1	2	2012-03-23	1215
85	blue	20	7	1R	2	1	2012-03-23	730
88	none	2	1	3R	2	2	2012-03-23	1220
89	none	9	3	2R	1	2	2012-03-23	1030
90	none	4	2	3R	2	2	2012-03-23	1147
91	purple	11	5	2R	1	1	2012-03-23	945
92	purple	2	1	3R	2	1	2012-03-23	1365
94	none	11	5	2R	1	2	2012-03-23	975
95	none	13	5	3R	1	1	2012-03-23	1320
96	blue	12	5	1R	2	2	2012-03-23	815
97	purple	14	4	1R	2	1	2012-03-23	800
98	blue	18	6	2R	2	2	2012-03-23	951
100	purple	9	3	2R	1	1	2012-03-23	1035
1	blue	14	4	1R	2	1	2012-03-30	941
3	none	1	1	1R	1	1	2012-03-30	907
4	blue	8	3	3R	2	1	2012-03-30	1412
9	none	5	2	2R	1	1	2012-03-30	1242
11	blue	19	7	3R	1	2	2012-03-30	1448
12	none	10	4	3R	2	2	2012-03-30	1402
13	purple	18	6	2R	2	2	2012-03-30	1240
14 (lost tag)	none	16	6	1R	2	2	2012-03-30	834
16	none	8	3	3R	2	2	2012-03-30	1450
17	purple	19	7	3R	2	1	2012-03-30	1408
21	purple	4	2	3R	2	2	2012-03-30	1519
22	blue	9	3	2R	1	1	2012-03-30	1248
23	purple	1	1	1R	1	2	2012-03-30	888
25	purple	7	3	1R	1	1	2012-03-30	998
26	blue	4	2	3R	2	1	2012-03-30	1540
27	purple	15	4	2R	1	1	2012-03-30	1123
28	blue	17	6	3R	1	2	2012-03-30	1520
33	blue	11	5	2R	1	2	2012-03-30	1250
34	none	20	7	1R	1	2	2012-03-30	898
35	purple	12	5	1R	2	2	2012-03-30	903
36	purple	10	4	3R	2	1	2012-03-30	1578
38	purple	6	1	2R	2	2	2012-03-30	1210
39	blue	15	4	2R	1	2	2012-03-30	1197
40	none	14	4	1R	2	2	2012-03-30	905
41	blue	1	1	1R	1	1	2012-03-30	823
44	purple	21	7	2R	1	2	2012-03-30	1090
45	blue	21	7	2R	2	1	2012-03-30	1234
47	none	6	1	2R	2	1	2012-03-30	1219
52	purple	17	6	3R	1	1	2012-03-30	1412
53	blue	2	1	3R	2	1	2012-03-30	1434
55	blue	7	3	1R	1	2	2012-03-30	838
56	none	18	6	2R	2	1	2012-03-30	1264
57	none	15	4	2R	1	1	2012-03-30	1281
58	blue	5	2	2R	1	2	2012-03-30	1140
59	purple	3	2	1R	1	2	2012-03-30	931
60	blue	6	1	2R	2	2	2012-03-30	1290
64	purple	8	3	3R	2	1	2012-03-30	1498
65	purple	16	6	1R	2	1	2012-03-30	893
67	blue	10	4	3R	2	2	2012-03-30	1548
68 (lost tag)	none	17	6	3R	1	2	2012-03-30	1400
70	purple	5	2	2R	1	1	2012-03-30	1288
71	none	3	2	1R	1	1	2012-03-30	870
76	blue	3	2	1R	1	2	2012-03-30	837
77	blue	16	6	1R	2	2	2012-03-30	816
78	blue	13	5	3R	1	1	2012-03-30	1447
79	none	12	5	1R	2	1	2012-03-30	930
80	none	7	3	1R	1	1	2012-03-30	965
84	purple	13	5	3R	1	2	2012-03-30	1303
85	blue	20	7	1R	2	1	2012-03-30	977
88	none	2	1	3R	2	2	2012-03-30	1470
89	none	9	3	2R	1	2	2012-03-30	1223
90	none	4	2	3R	2	2	2012-03-30	1460
91	purple	11	5	2R	1	1	2012-03-30	1201
92	purple	2	1	3R	2	1	2012-03-30	1454
94	none	11	5	2R	1	2	2012-03-30	1204
95	none	13	5	3R	1	1	2012-03-30	1510
96	blue	12	5	1R	2	2	2012-03-30	969
97	purple	14	4	1R	2	1	2012-03-30	953
98	blue	18	6	2R	2	2	2012-03-30	1249
100	purple	9	3	2R	1	1	2012-03-30	1217
1	blue	14	4	1R	2	1	2012-04-06	968
3	none	1	1	1R	1	1	2012-04-06	1005
4	blue	8	3	3R	2	1	2012-04-06	1556
9	none	5	2	2R	1	1	2012-04-06	1361
11	blue	19	7	3R	1	2	2012-04-06	1644
12	none	10	4	3R	2	2	2012-04-06	1520
13	purple	18	6	2R	2	2	2012-04-06	1326
14 (lost tag)	none	16	6	1R	2	2	2012-04-06	930
16	none	8	3	3R	2	2	2012-04-06	1683
17	purple	19	7	3R	2	1	2012-04-06	1680
21	purple	4	2	3R	2	2	2012-04-06	1636
22	blue	9	3	2R	1	1	2012-04-06	1301
23	purple	1	1	1R	1	2	2012-04-06	989
25	purple	7	3	1R	1	1	2012-04-06	1060
26	blue	4	2	3R	2	1	2012-04-06	1745
27	purple	15	4	2R	1	1	2012-04-06	1260
28	blue	17	6	3R	1	2	2012-04-06	1708
33	blue	11	5	2R	1	2	2012-04-06	1312
34	none	20	7	1R	1	2	2012-04-06	938
35	purple	12	5	1R	2	2	2012-04-06	1044
36	purple	10	4	3R	2	1	2012-04-06	1707
38	purple	6	1	2R	2	2	2012-04-06	1317
39	blue	15	4	2R	1	2	2012-04-06	1280
40	none	14	4	1R	2	2	2012-04-06	1040
41	blue	1	1	1R	1	1	2012-04-06	954
44	purple	21	7	2R	1	2	2012-04-06	1276
45	blue	21	7	2R	2	1	2012-04-06	1331
47	none	6	1	2R	2	1	2012-04-06	1315
52	purple	17	6	3R	1	1	2012-04-06	1597
53	blue	2	1	3R	2	1	2012-04-06	1660
55	blue	7	3	1R	1	2	2012-04-06	949
56	none	18	6	2R	2	1	2012-04-06	1360
57	none	15	4	2R	1	1	2012-04-06	1320
58	blue	5	2	2R	1	2	2012-04-06	1220
59	purple	3	2	1R	1	2	2012-04-06	1013
60	blue	6	1	2R	2	2	2012-04-06	1318
64	purple	8	3	3R	2	1	2012-04-06	1765
65	purple	16	6	1R	2	1	2012-04-06	956
67	blue	10	4	3R	2	2	2012-04-06	1698
68 (lost tag)	none	17	6	3R	1	2	2012-04-06	1781
70	purple	5	2	2R	1	1	2012-04-06	1415
71	none	3	2	1R	1	1	2012-04-06	960
76	blue	3	2	1R	1	2	2012-04-06	1009
77	blue	16	6	1R	2	2	2012-04-06	903
78	blue	13	5	3R	1	1	2012-04-06	1574
79	none	12	5	1R	2	1	2012-04-06	1009
80	none	7	3	1R	1	1	2012-04-06	1009
84	purple	13	5	3R	1	2	2012-04-06	1583
85	blue	20	7	1R	2	1	2012-04-06	1015
88	none	2	1	3R	2	2	2012-04-06	1645
89	none	9	3	2R	1	2	2012-04-06	1370
90	none	4	2	3R	2	2	2012-04-06	1620
91	purple	11	5	2R	1	1	2012-04-06	1332
92	purple	2	1	3R	2	1	2012-04-06	1686
94	none	11	5	2R	1	2	2012-04-06	1360
95	none	13	5	3R	1	1	2012-04-06	1928
96	blue	12	5	1R	2	2	2012-04-06	1020
97	purple	14	4	1R	2	1	2012-04-06	1050
98	blue	18	6	2R	2	2	2012-04-06	1336
100	purple	9	3	2R	1	1	2012-04-06	1393

## Sheet: watertests
birdid!	marking!	pen!	block!	feedtrt!	apparatus!	group!	date:D	testno	distsptofp	distspramptofpramp	legmeas	legratiosixth	depthwater	starttime:T	durtimetotaltest	durtimesp	durtimesr	durtimeseg2	durtimeseg3	durtimeseg4	durtimeseg5	durtimeseg6	durtimeseg7	durtimeseg8	durtimeseg9	durtimefirstrunway	durtimetotalrunway	durtimefr	durtimefp	frqsp	frqsr	frqseg2	frqseg3	frqseg4	frqseg5	frqseg6	frqseg7	frqseg8	frqseg9	frqfr	frqfp	latimesp	latimesr	latimeseg2	latimeseg3	latimeseg4	latimeseg5	latimeseg6	latimeseg7
41	blue	1	1	1R	1	1	2012-03-17	1	130	50	4.5	1	0.8	12:29:08	387	10	56	18								18	18	182	121	1	1	1								6	6	0	10	66
3	none	1	1	1R	1	1	2012-03-17	1	130	50	4.5	1	0.8	12:37:47	350	19	19	81								10	81	68	163	3	4	6								15	11	0	13	25
23	purple	1	1	1R	1	2	2012-03-18	1	130	50	5	1	0.8	12:17:00	417	15	24	222								8	222	86	70	1	2	7								4	3	0	14	19
53	blue	2	1	3R	2	1	2012-03-17	1	130	50	4.5	1	0.8	13:52:00	600	600	0	0								0	0	0	0	1	0	0								0	0	0	600	600
88	none	2	1	3R	2	2	2012-03-18	1	130	50	4.7	1	0.8	13:50:00	364	33	34	83								14	83	117	97	2	4	5								8	4	0	14	28
92	purple	2	1	3R	2	1	2012-03-17	1	130	50	5	1	0.8	14:03:59	600	590	10	0								0	0	0	0	2	1	0								0	0	0	28	600
76	blue	3	2	1R	1	2	2012-03-18	1	130	50	5.2	1	0.8	12:33:00	355	108	10	8								8	8	52	177	1	1	1								8	8	0	108	119
71	none	3	2	1R	1	1	2012-03-17	1	130	50	5.1	1	0.8	12:22:16	330	38	28	25								3	25	44	195	1	3	4								6	4	0	39	55
59	purple	3	2	1R	1	2	2012-03-18	1	130	50	4.8	1	0.8	12:26:00	324	127	21	6								1	6	19	151	3	3	2								3	3	0	17	20
26	blue	4	2	3R	2	1	2012-03-17	1	130	50	5.2	1	0.8	14:16:01	600	575	25	0								0	0	0	0	3	1	0								0	0	0	510	600
90	none	4	2	3R	2	2	2012-03-18	1	130	50	4.7	1	0.8	14:12:00	600	554	46	0								0	0	0	0	2	1	0								0	0	0	106	600
21	purple	4	2	3R	2	2	2012-03-18	1	130	50	4.6	1	0.8	13:59:00	600	4	182	240								68	240	174	0	1	5	10								5	0	0	4	81
58	blue	5	2	2R	1	2	2012-03-18	1	130	50	4.9	1	0.8	13:06:00	600	538	62	0								0	0	0	0	10	9	0								0	0	0	126	600
9	none	5	2	2R	1	1	2012-03-17	1	130	50	4.6	1	0.8	12:57:08	344	19	90	5								5	5	144	86	1	1	1								5	5	0	19	108
70	purple	5	2	2R	1	1	2012-03-17	1	130	50	5	1	0.8	13:04:42	600	116	229	85								85	85	170	0	2	2	1								1	0	0	30	326
60	blue	6	1	2R	2	2	2012-03-18	1	130	50	5.1	1	0.8	13:13:00	600	428	172	0								0	0	0	0	6	5	0								0	0	0	125	600
47	none	6	1	2R	2	1	2012-03-17	1	130	50	4.6	1	0.8	13:14:49	600	600	0	0								0	0	0	0	1	0	0								0	0	0	600	600
38	purple	6	1	2R	2	2	2012-03-18	1	130	50	4.8	1	0.8	13:02:00	512	98	177	32								3	32	85	120	10	15	9								15	12	0	18	177
55	blue	7	3	1R	1	2	2012-03-18	1	130	50	4.7	1	0.8	12:41:00	600	507	90	3								3	3	0	0	13	13	1								0	0	0	115	346
80	none	7	3	1R	1	1	2012-03-17	1	130	50	4.9	1	0.8	12:50:57	323	9	12	5								5	5	66	231	1	1	1								8	8	0	9	13
25	purple	7	3	1R	1	1	2012-03-17	1	130	50	5	1	0.8	12:45:15	317	5	3	1								1	1	8	300	1	1	1								1	1	0	5	12
4	blue	8	3	3R	2	1	2012-03-17	1	130	50	4.9	1	0.8	14:27:24	600	600	0	0								0	0	0	0	1	0	0								0	0	0	600	600
16	none	8	3	3R	2	2	2012-03-18	1	130	50	5.1	1	0.8	14:25:00	600	600	0	0								0	0	0	0	1	0	0								0	0	0	600	600
64	purple	8	3	3R	2	1	2012-03-17	1	130	50	4.4	1	0.8	14:38:20	435	13	34	6								6	6	112	270	1	1	1								3	3	0	14	48
22	blue	9	3	2R	1	1	2012-03-17	1	130	50	4.8	1	0.8	13:20:36	344	34	54	75								4	75	84	97	3	6	7								9	6	0	14	25
89	none	9	3	2R	1	2	2012-03-18	1	130	50	4.6	1	0.8	13:17:00	600	600	0	0								0	0	0	0	1	0	0								0	0	0	600	600
100	purple	9	3	2R	1	1	2012-03-17	1	130	50	5	1	0.8	13:28:20	365	122	35	15								12	15	49	144	2	2	2								6	6	0	103	116
67	blue	10	4	3R	2	2	2012-03-18	1	130	50	4.9	1	0.8	14:47:00	600	600	0	0								0	0	0	0	1	0	0								0	0	0	600	600
12	none	10	4	3R	2	2	2012-03-18	1	130	50	5	1	0.8	14:36:00	600	271	286	43								43	43	0	0	6	6	1								0	0	0	8	290
36	purple	10	4	3R	2	1	2012-03-17	1	130	50	5.2	1	0.8	14:46:59	726	27	277	68								68	68	54	300	1	1	1								1	1	0	27	302
33	blue	11	5	2R	1	2	2012-03-18	1	130	50	4.9	1	0.8	13:28:00	353	45	3	61								25	61	67	177	1	1	3								2	3	0	9	25
94	none	11	5	2R	1	2	2012-03-18	1	130	50	5	1	0.8	13:37:00	756	351	50	40								10	40	94	221	6	4	3								6	6	0	3	120
91	purple	11	5	2R	1	1	2012-03-17	1	130	50	4.7	1	0.8	13:37:23	600	178	72	332								17	332	18	0	3	5	9								4	0	0	58	41
96	blue	12	5	1R	2	2	2012-03-18	1	130	50	5	1	0.8	12:28:00	349	22	14	4								4	4	9	300	1	1	1								1	1	0	23	34
79	none	12	5	1R	2	1	2012-03-17	1	130	50	5.2	1	0.8	12:20:45	494	159	49	32								8	32	63	191	10	11	7								12	7	0	9	157
35	purple	12	5	1R	2	2	2012-03-18	1	130	50	4.5	1	0.8	12:19:00	454	8	73	49								23	49	134	190	2	3	4								6	3	0	5	52
78	blue	13	5	3R	1	1	2012-03-17	1	130	50	4.6	1	0.8	14:06:10	423	173	58	5								5	5	49	138	2	2	1								6	4	0	83	116
95	none	13	5	3R	1	1	2012-03-17	1	130	50	4.8	1	0.8	14:14:00	600	503	97	0								0	0	0	0	2	1	0								0	0	0	428	600
84	purple	13	5	3R	1	2	2012-03-18	1	130	50	4.9	1	0.8	14:13:24	382	91	55	5								1	5	92	139	6	7	3								13	11	0	25	120
1	blue	14	4	1R	2	1	2012-03-17	1	130	50	4.6	1	0.8	12:35:00	386	31	50	12								12	12	182	111	5	8	9								6	6	0	1	81
40	none	14	4	1R	2	2	2012-03-18	1	130	50	4.8	1	0.8	12:30:48	414	25	98	174								80	174	104	13	2	3	6								6	6	0	5	104
97	purple	14	4	1R	2	1	2012-03-17	1	130	50	5	1	0.8	12:39:07	445	105	37	83								6	83	3	217	5	5	6								1	4	0	18	12
39	blue	15	4	2R	1	2	2012-03-18	1	130	50	4.9	1	0.8	13:53:00	333	3	37	6								6	6	146	141	1	1	1								5	4	0	3	41
57	none	15	4	2R	1	1	2012-03-17	1	130	50	4.5	1	0.8	13:57:47	346	30	12	77								35	77	77	150	1	1	2								2	2	0	30	41
27	purple	15	4	2R	1	1	2012-03-17	1	130	50	5	1	0.8	13:49:42	341	3	38	84								9	84	155	61	1	2	3								7	5	0	3	22
77	blue	16	6	1R	2	2	2012-03-18	1	130	50	4.6	1	0.8	12:51:00	440	110	95	23								15	23	65	147	6	8	5								8	6	0	5	181
14 (lost tag)	none	16	6	1R	2	2	2012-03-18	1	130	50	4.5	1	0.8	12:45:00	323	10	16	21								4	21	75	201	1	1	3								9	8	0	10	15
65	purple	16	6	1R	2	1	2012-03-17	1	130	50	5	1	0.8	12:49:17	337	7	12	3								3	3	15	300	2	2	1								1	1	0	3	19
28	blue	17	6	3R	1	2	2012-03-18	1	130	50	5	1	0.8	14:23:00	768	28	80	480								5	480	170	10	2	5	7								5	5	0	27	49
68 (lost tag)	none	17	6	3R	1	2	2012-03-18	1	130	50	5	1	0.8	14:38:00	516	204	63	26								14	26	107	116	2	3	2								8	6	0	77	126
52	purple	17	6	3R	1	1	2012-03-17	1	130	50	5.2	1	0.8	14:24:38	542	185	62	17								17	17	181	97	4	4	1								7	6	0	13	248
98	blue	18	6	2R	2	2	2012-03-18	1	130	50	5.2	1	0.8	13:38:00	571	46	28	275								23	275	107	115	3	4	11								11	5	0	5	12
56	none	18	6	2R	2	1	2012-03-17	1	130	50	5.3	1	0.8	13:26:48	600	290	248	62								62	62	0	0	14	13	1								0	0	0	9	365
13	purple	18	6	2R	2	2	2012-03-18	1	130	50	4.9	1	0.8	13:24:00	632	96	150	44								20	44	306	36	2	2	2								3	3	0	8	192
11	blue	19	7	3R	1	2	2012-03-18	1	130	50	4.7	1	0.8	14:51:00	600	524	76	0								0	0	0	0	1	1	0								0	0	0	526	600
17	purple	19	7	3R	2	1	2012-03-17	1	130	50	4.6	1	0.8	15:03:16	570	268	173	44								1	44	35	50	11	14	4								3	2	0	4	361
85	blue	20	7	1R	2	1	2012-03-17	1	130	50	4.9	1	0.8	12:55:00	600	600	0	0								0	0	0	0	1	0	0								0	0	0	600	600
34	none	20	7	1R	1	2	2012-03-18	1	130	50	4.6	1	0.8	12:58:55	699	471	91	14								3	14	31	92	8	10	5								8	6	0	5	498
45	blue	21	7	2R	2	1	2012-03-17	1	130	50	4.7	1	0.8	13:40:21	600	600	0	0								0	0	0	0	1	0	0								0	0	0	600	600
44	purple	21	7	2R	1	2	2012-03-18	1	130	50	4.6	1	0.8	14:02:00	600	564	36	0								0	0	0	0	2	1	0								0	0	0	99	600
41	blue	1	1	1R	1	1	2012-03-20	2	180	100	6.3	2	2	13:42:00	362	36	31	62	35							27	97	144	54	3	4	4	4							6	3	0	1	54	55
3	none	1	1	1R	1	1	2012-03-20	2	180	100	5.8	2	2	13:36:00	332	38	49	46	23							15	70	74	101	2	6	9	9							8	4	0	1	8	12
23	purple	1	1	1R	1	2	2012-03-21	2	180	100	5.6	2	2	13:09:00	364	4	18	31	133							9	164	93	85	1	2	3	9							8	7	0	4	14	18
53	blue	2	1	3R	2	1	2012-03-20	2	180	100	6.3	2	2	13:04:00	600	520	79	1	0							1	1	0	0	4	2	1	0							0	0	0	388	391	600
88	none	2	1	3R	2	2	2012-03-21	2	180	100	6	2	2	12:25:00	600	79	110	66	115							58	181	230	0	3	4	3	6							5	0	0	17	181	222
92	purple	2	1	3R	2	1	2012-03-20	2	180	100	5.8	2	2	13:17:00	600	581	19	0	0							0	0	0	0	2	1	0	0							0	0	0	311	600	600
76	blue	3	2	1R	1	2	2012-03-21	2	180	100	6.2	2	2	13:24:00	461	163	66	14	23							17	37	112	83	2	2	1	2							5	3	0	76	228	243
71	none	3	2	1R	1	1	2012-03-20	2	180	100	6.1	2	2	13:51:00	362	1	1	39	37							19	76	103	181	1	2	5	5							8	4	0	1	4	15
59	purple	3	2	1R	1	2	2012-03-21	2	180	100	6.3	2	2	13:18:00	328	5	14	1	1							3	3	124	182	1	1	1	1							3	2	0	4	19	21
26	blue	4	2	3R	2	1	2012-03-20	2	180	100	5.7	2	2	13:29:00	600	564	36	0	0							0	0	0	0	3	2	0	0							0	0	0	98	600	600
90	none	4	2	3R	2	2	2012-03-21	2	180	100	5.9	2	2	12:48:00	600	409	191	0	0							0	0	0	0	2	2	0	0							0	0	0	397	600	600
21	purple	4	2	3R	2	2	2012-03-21	2	180	100	6	2	2	12:37:00	600	3	62	66	154							3	219	316	0	1	3	7	11							7	0	0	1	4	5
58	blue	5	2	2R	1	2	2012-03-21	2	180	100	5.8	2	2	14:00:00	600	600	0	0	0							0	0	0	0	1	0	0	0							0	0	0	600	600	600
9	none	5	2	2R	1	1	2012-03-20	2	180	100	5.8	2	2	14:21:00	476	33	77	8	9							17	17	101	248	2	2	1	1							4	4	0	18	111	118
70	purple	5	2	2R	1	1	2012-03-20	2	180	100	6.2	2	2	14:30:00	600	173	180	152	70							123	222	25	0	3	4	2	2							1	0	0	77	183	501
60	blue	6	1	2R	2	2	2012-03-21	2	180	100	6.3	2	2	14:36:00	600	271	329	0	0							0	0	0	0	1	1	0	0							0	0	0	143	600	600
47	none	6	1	2R	2	1	2012-03-20	2	180	100	6.1	2	2	15:28:00	600	600	0	0	0							0	0	0	0	1	0	0	0							0	0	0	600	600	600
38	purple	6	1	2R	2	2	2012-03-21	2	180	100	6	2	2	14:47:00	339	94	84	21	32							6	53	8	100	7	11	7	5							2	1	0	9	19	23
55	blue	7	3	1R	1	2	2012-03-21	2	180	100	5.6	2	2	13:34:00	600	561	39	0	0							0	0	0	0	4	3	0	0							0	0	0	346	600	600
80	none	7	3	1R	1	1	2012-03-20	2	180	100	5.8	2	2	14:11:00	510	30	57	25	13							10	37	136	250	1	2	4	4							5	1	0	4	19	23
25	purple	7	3	1R	1	1	2012-03-20	2	180	100	6.3	2	2	13:59:00	321	10	4	1	1							3	3	36	268	1	1	1	1							4	2	0	1	3	4
4	blue	8	3	3R	2	1	2012-03-20	2	180	100	6.3	2	2	13:40:00	755	94	353	27	3							30	30	15	263	5	5	1	1							2	2	0	25	448	475
16	none	8	3	3R	2	2	2012-03-21	2	180	100	6.2	2	2	12:59:00	600	600	0	0	0							0	0	0	0	1	0	0	0							0	0	0	600	600	600
64	purple	8	3	3R	2	1	2012-03-20	2	180	100	5.9	2	2	13:56:00	600	423	177	0	0							0	0	0	0	4	3	0	0							0	0	0	6	600	600
22	blue	9	3	2R	1	1	2012-03-20	2	180	100	5.7	2	2	14:47:00	346	19	6	41	22							34	63	141	117	1	1	3	3							9	6	0	19	25	46
89	none	9	3	2R	1	2	2012-03-21	2	180	100	5.8	2	2	14:12:00	600	600	0	0	0							0	0	0	0	1	0	0	0							0	0	0	600	600	600
100	purple	9	3	2R	1	1	2012-03-20	2	180	100	5.8	2	2	14:55:00	404	27	27	43	39							17	81	112	157	1	1	4	4							8	4	0	27	54	62
67	blue	10	4	3R	2	2	2012-03-21	2	180	100	5.8	2	2	13:27:00	600	600	0	0	0							0	0	0	0	1	0	0	0							0	0	0	600	600	600
12	none	10	4	3R	2	2	2012-03-21	2	180	100	5.7	2	2	13:11:00	600	90	510	0	0							0	0	0	0	3	3	0	0							0	0	0	10	600	600
36	purple	10	4	3R	2	1	2012-03-20	2	180	100	6	2	2	14:13:00	600	303	267	30	0							4	30	0	0	8	11	4	0							0	0	0	12	76	600
33	blue	11	5	2R	1	2	2012-03-21	2	180	100	6.3	2	2	14:23:00	600	462	138	0	0							0	0	0	0	3	2	0	0							0	0	0	5	600	600
94	none	11	5	2R	1	2	2012-03-21	2	180	100	6.2	2	2	14:33:00	462	43	76	66	5							71	71	77	195	1	1	1	1							5	5	0	43	119	184
91	purple	11	5	2R	1	1	2012-03-20	2	180	100	5.8	2	2	15:05:00	546	166	164	65	31							19	95	86	35	5	7	5	5							4	4	0	12	241	252
96	blue	12	5	1R	2	2	2012-03-21	2	180	100	5.9	2	2	13:49:00	343	9	10	4	1							5	5	19	300	1	1	1	1							1	1	0	9	19	23
79	none	12	5	1R	2	1	2012-03-20	2	180	100	6	2	2	14:42:00	600	380	143	77	0							77	77	0	0	5	5	1	0							0	0	0	79	219	600
35	purple	12	5	1R	2	2	2012-03-21	2	180	100	6	2	2	13:38:00	402	2	5	32	62							9	94	157	144	1	5	2	3							11	10	0	1	8	14
78	blue	13	5	3R	1	1	2012-03-20	2	180	100	6.2	2	2	13:15:00	600	461	136	3	0							3	3	0	0	8	8	1	0							0	0	0	76	293	600
95	none	13	5	3R	1	1	2012-03-20	2	180	100	6.3	2	2	13:02:00	600	600	0	0	0							0	0	0	0	1	0	0	0							0	0	0	600	600	600
84	purple	13	5	3R	1	2	2012-03-21	2	180	100	6	2	2	12:23:00	600	228	370	2	0							1	2	0	0	11	12	1	0							0	0	0	26	34	600
1	blue	14	4	1R	2	1	2012-03-20	2	180	100	5.7	2	2	14:53:00	430	16	148	76	39							35	115	92	59	2	4	6	6							5	2	0	4	120	154
40	none	14	4	1R	2	2	2012-03-21	2	180	100	5.9	2	2	13:58:00	745	144	35	55	48							12	103	163	300	5	12	19	19							11	1	0	27	40	49
97	purple	14	4	1R	2	1	2012-03-20	2	180	100	5.6	2	2	15:02:00	350	1	22	13	3							16	16	11	300	1	1	1	1							1	1	0	3	4	27
39	blue	15	4	2R	1	2	2012-03-21	2	180	100	5.4	2	2	14:43:00	600	3	597	0	0							0	0	0	0	1	1	0	0							0	0	0	3	600	600
57	none	15	4	2R	1	1	2012-03-20	2	180	100	5.8	2	2	15:36:00	581	27	148	58	39							55	97	9	300	2	3	2	2							1	1	0	10	45	180
27	purple	15	4	2R	1	1	2012-03-20	2	180	100	5.7	2	2	15:17:00	600	199	366	35	0							23	35	0	0	5	7	2	0							0	0	0	17	75	600
77	blue	16	6	1R	2	2	2012-03-21	2	180	100	6.4	2	2	14:27:00	431	85	44	4	9							4	13	70	219	4	5	3	3							5	4	0	6	88	89
14 (lost tag)	none	16	6	1R	2	2	2012-03-21	2	180	100	6.2	2	2	14:14:00	608	78	45	36	128							4	164	192	129	5	10	11	11							10	5	0	35	45	48
65	purple	16	6	1R	2	1	2012-03-20	2	180	100	5.8	2	2	15:09:00	457	31	65	4	1							5	5	62	294	3	3	1	1							4	4	0	4	95	99
28	blue	17	6	3R	1	2	2012-03-21	2	180	100	5.8	2	2	12:34:00	600	168	254	126	32							50	159	19	0	5	7	5	3							1	0	0	17	128	159
68 (lost tag)	none	17	6	3R	1	2	2012-03-21	2	180	100	5.7	2	2	12:45:00	600	219	373	8	0							8	8	0	0	5	5	1	0							0	0	0	31	459	600
52	purple	17	6	3R	1	1	2012-03-20	2	180	100	6.1	2	2	13:26:00	395	30	68	50	36							19	86	112	99	2	3	5	5							9	5	0	21	79	88
98	blue	18	6	2R	2	2	2012-03-21	2	180	100	6.1	2	2	15:11:00	600	24	58	45	152							19	197	321	0	2	4	6	9							5	0	0	9	39	50
56	none	18	6	2R	2	1	2012-03-20	2	180	100	5.9	2	2	15:39:00	600	487	101	12	0							12	12	0	0	5	5	1	0							0	0	0	35	352	600
13	purple	18	6	2R	2	2	2012-03-21	2	180	100	6.3	2	2	15:00:00	600	139	213	97	68							43	165	83	0	3	6	6	4							2	0	0	3	99	117
11	blue	19	7	3R	1	2	2012-03-21	2	180	100	5.5	2	2	12:56:00	600	204	381	15	0							15	15	0	0	5	5	1	0							0	0	0	27	433	600
17	purple	19	7	3R	2	1	2012-03-20	2	180	100	5.9	2	2	14:24:00	771	243	255	89	74							31	163	53	57	9	15	11	8							5	2	0	27	157	165
85	blue	20	7	1R	2	1	2012-03-20	2	180	100	5.9	2	2	13:47:00	600	600	0	0	0							0	0	0	0	1	0	0	0							0	0	0	600	600	600
34	none	20	7	1R	1	2	2012-03-21	2	180	100	6.1	2	2	15:19:00	362	188	43	14	19							5	34	53	44	5	8	11	15							41	4	0	19	31	35
45	blue	21	7	2R	2	1	2012-03-20	2	180	100	5.6	2	2	15:49:00	600	600	0	0	0							0	0	0	0	1	0	0	0							0	0	0	600	600	600
44	purple	21	7	2R	1	2	2012-03-21	2	180	100	5.8	2	2	14:55:00	600	167	433	0	0							0	0	0	0	1	1	0	0							0	0	0	164	600	600
41	blue	1	1	1R	1	1	2012-03-23	3	230	150	6.9	3	3.3	13:39:09	378	4	13	1	27	45						21	74	233	54	1	1	1	2	3						6	4	0	4	15	18	25
3	none	1	1	1R	1	1	2012-03-23	3	230	150	6.3	3	3.3	14:36:20	413	15	10	21	25	23						10	68	93	227	2	3	5	8	10						15	10	0	1	6	10	14
23	purple	1	1	1R	1	2	2012-03-24	3	230	150	6.7	3	3.3	14:17:00	349	4	10	3	1	1						5	5	30	300	1	1	1	1	1						1	1	0	3	13	15	18
53	blue	2	1	3R	2	1	2012-03-23	3	230	150	6.5	3	3.3	13:11:47	600	376	224	0	0	0						0	0	0	0	5	5	0	0	0						0	0	0	107	600	600	600
88	none	2	1	3R	2	2	2012-03-24	3	230	150	6.8	3	3.3	13:11:00	600	203	102	59	77	79						93	215	80	0	4	6	46	60	61						62	0	0	9	52	79	117
92	purple	2	1	3R	2	1	2012-03-23	3	230	150	6.7	3	3.3	13:24:18	600	90	510	0	0	0						0	0	0	0	1	1	0	0	0						0	0	0	84	600	600	600
76	blue	3	2	1R	1	2	2012-03-24	3	230	150	6.6	3	3.3	14:39:00	334	10	10	1	1	3						5	5	9	300	1	1	1	1	1						1	1	0	4	18	19	22
71	none	3	2	1R	1	1	2012-03-23	3	230	150	6.8	3	3.3	14:02:33	350	21	37	19	9	14						5	43	9	240	2	4	4	3	3						7	6	0	1	5	6	9
59	purple	3	2	1R	1	2	2012-03-24	3	230	150	6.3	3	3.3	14:27:00	530	33	110	43	65	50						12	157	123	107	4	9	11	11	11						10	4	0	3	6	9	19
26	blue	4	2	3R	2	1	2012-03-23	3	230	150	6.9	3	3.3	13:51:53	600	488	112	0	0	0						0	0	0	0	3	2	0	0	0						0	0	0	23	600	600	600
90	none	4	2	3R	2	2	2012-03-24	3	230	150	6.6	3	3.3	13:38:00	600	368	232	0	0	0						0	0	0	0	3	2	0	0	0						0	0	0	9	600	600	600
21	purple	4	2	3R	2	2	2012-03-24	3	230	150	6.5	3	3.3	13:22:00	666	53	206	59	94	79						10	232	101	74	4	8	10	11	11						7	2	0	3	93	94	101
58	blue	5	2	2R	1	2	2012-03-24	3	230	150	6.2	3	3.3	12:23:00	600	499	101	0	0	0						0	0	0	0	8	7	0	0	0						0	0	0	217	600	600	600
9	none	5	2	2R	1	1	2012-03-23	3	230	150	6.9	3	3.3	11:58:22	361	3	11	14	12	6						26	32	147	168	1	1	1	2	2						9	7	0	3	15	30	39
70	purple	5	2	2R	1	1	2012-03-23	3	230	150	6.5	3	3.3	12:15:27	600	18	49	19	35	99						10	154	379	0	2	4	5	5	5						3	0	0	3	17	25	25
60	blue	6	1	2R	2	2	2012-03-24	3	230	150	6.6	3	3.3	12:38:00	600	419	181	0	0	0						0	0	0	0	2	1	0	0	0						0	0	0	253	600	600	600
47	none	6	1	2R	2	1	2012-03-23	3	230	150	6.4	3	3.3	11:56:15	600	600	0	0	0	0						0	0	0	0	1	0	0	0	0						0	0	0	600	600	600	600
38	purple	6	1	2R	2	2	2012-03-24	3	230	150	6.4	3	3.3	12:24:00	575	65	164	34	99	59						90	192	104	50	5	6	3	3	4						9	6	0	8	175	192	263
55	blue	7	3	1R	1	2	2012-03-24	3	230	150	6.3	3	3.3	14:48:00	600	196	404	0	0	0						0	0	0	0	6	6	0	0	0						0	0	0	125	600	600	600
80	none	7	3	1R	1	1	2012-03-23	3	230	150	6.3	3	3.3	13:18:08	402	17	38	26	36	35						23	97	117	133	2	4	6	8	8						10	5	0	6	8	9	13
25	purple	7	3	1R	1	1	2012-03-23	3	230	150	6.6	3	3.3	12:06:59	343	18	18	3	3	1						6	6	39	262	1	1	1	1	1						2	2	0	3	22	25	27
4	blue	8	3	3R	2	1	2012-03-23	3	230	150	6.3	3	3.3	12:39:46	815	48	217	76	48	3						126	126	169	255	1	1	1	1	1						2	1	0	1	219	295	369
16	none	8	3	3R	2	2	2012-03-24	3	230	150	6.4	3	3.3	13:50:00	600	600	0	0	0	0						0	0	0	0	1	0	0	0	0						0	0	0	600	600	600	600
64	purple	8	3	3R	2	1	2012-03-23	3	230	150	6.6	3	3.3	14:35:40	600	600	0	0	0	0						0	0	0	0	1	0	0	0	0						0	0	0	600	600	600	600
22	blue	9	3	2R	1	1	2012-03-23	3	230	150	6.9	3	3.3	12:37:49	435	65	63	1	3	3						6	6	17	284	2	2	1	1	1						2	2	0	58	129	130	133
89	none	9	3	2R	1	2	2012-03-24	3	230	150	6.8	3	3.3	12:34:00	600	584	16	0	0	0						0	0	0	0	2	1	0	0	0						0	0	0	424	600	600	600
100	purple	9	3	2R	1	1	2012-03-23	3	230	150	6.7	3	3.3	13:04:41	600	157	366	43	35	0						4	77	0	0	2	4	3	1	0						0	0	0	46	231	479	600
67	blue	10	4	3R	2	2	2012-03-24	3	230	150	6.8	3	3.3	14:07:00	600	600	0	0	0	0						0	0	0	0	1	0	0	0	0						0	0	0	600	600	600	600
12	none	10	4	3R	2	2	2012-03-24	3	230	150	6.9	3	3.3	14:01:00	600	488	112	0	0	0						0	0	0	0	7	6	0	0	0						0	0	0	12	600	600	600
36	purple	10	4	3R	2	1	2012-03-23	3	230	150	6.5	3	3.3	14:05:30	600	12	413	175	0	0						175	175	0	0	1	1	1	0	0						0	0	0	10	423	600	600
33	blue	11	5	2R	1	2	2012-03-24	3	230	150	6.4	3	3.3	12:45:00	600	214	368	18	0	0						18	18	0	0	3	3	1	0	0						0	0	0	14	95	600	600
94	none	11	5	2R	1	2	2012-03-24	3	230	150	6.3	3	3.3	12:56:00	600	335	28	1	3	6						10	10	227	0	1	1	1	1	1						1	0	0	329	356	359	360
91	purple	11	5	2R	1	1	2012-03-23	3	230	150	6.7	3	3.3	13:28:20	382	164	13	6	13	19						18	39	148	18	2	3	3	3	3						4	2	0	27	35	37	44
96	blue	12	5	1R	2	2	2012-03-24	3	230	150	6.8	3	3.3	14:31:00	416	14	13	15	12	1						28	28	76	285	1	1	1	1	1						4	4	0	14	27	42	52
79	none	12	5	1R	2	1	2012-03-23	3	230	150	6.3	3	3.3	14:47:50	600	506	94	0	0	0						0	0	0	0	9	8	0	0	0						0	0	0	5	600	600	600
35	purple	12	5	1R	2	2	2012-03-24	3	230	150	6.4	3	3.3	14:19:00	332	7	8	3	5	6						14	14	3	300	1	1	1	1	1						1	1	0	9	15	18	23
78	blue	13	5	3R	1	1	2012-03-23	3	230	150	6.3	3	3.3	14:25:13	399	35	15	3	10	5						18	18	87	244	1	1	1	1	1						2	1	0	35	50	53	63
95	none	13	5	3R	1	1	2012-03-23	3	230	150	6.4	3	3.3	12:50:14	600	446	144	10	0	0						8	10	0	0	7	8	2	0	0						0	0	0	27	123	600	600
84	purple	13	5	3R	1	2	2012-03-24	3	230	150	6.4	3	3.3	13:31:00	428	40	58	4	39	3						45	45	23	262	2	2	1	1	1						2	2	0	23	98	102	141
1	blue	14	4	1R	2	1	2012-03-23	3	230	150	6.6	3	3.3	13:38:45	600	51	333	44	84	40						45	168	48	0	4	6	5	5	5						1	0	0	4	41	44	84
40	none	14	4	1R	2	2	2012-03-24	3	230	150	6.8	3	3.3	14:43:00	600	317	95	46	52	63						13	161	27	0	9	14	12	11	7						3	0	0	3	10	15	18
97	purple	14	4	1R	2	1	2012-03-23	3	230	150	6.6	3	3.3	14:58:45	360	4	4	18	17	14						49	49	94	209	1	1	1	1	1						3	3	0	3	6	25	43
39	blue	15	4	2R	1	2	2012-03-24	3	230	150	6.7	3	3.3	13:07:00	600	32	568	0	0	0						0	0	0	0	3	3	0	0	0						0	0	0	3	600	600	600
57	none	15	4	2R	1	1	2012-03-23	3	230	150	6.6	3	3.3	12:25:25	600	452	148	0	0	0						0	0	0	0	5	4	0	0	0						0	0	0	12	600	600	600
27	purple	15	4	2R	1	1	2012-03-23	3	230	150	6.3	3	3.3	13:48:05	600	538	62	0	0	0						0	0	0	0	3	2	0	0	0						0	0	0	1	600	600	600
77	blue	16	6	1R	2	2	2012-03-24	3	230	150	6.9	3	3.3	15:06:00	368	46	15	1	1	21						23	23	71	213	4	4	1	1	2						4	3	0	12	62	63	65
14 (lost tag)	none	16	6	1R	2	2	2012-03-24	3	230	150	6.3	3	3.3	14:54:00	364	6	8	5	12	17						34	34	37	279	1	1	1	1	1						2	2	0	6	14	21	32
65	purple	16	6	1R	2	1	2012-03-23	3	230	150	6.2	3	3.3	14:17:42	653	305	103	8	4	1						13	13	32	200	6	6	1	1	1						5	5	0	3	406	414	418
28	blue	17	6	3R	1	2	2012-03-24	3	230	150	6.6	3	3.3	13:42:00	401	32	50	1	1	1						4	4	15	300	2	2	1	1	1						1	1	0	9	82	83	84
68 (lost tag)	none	17	6	3R	1	2	2012-03-24	3	230	150	6.8	3	3.3	13:54:00	600	42	213	54	53	25						14	132	213	0	2	4	4	3	3						2	0	0	26	125	237	271
52	purple	17	6	3R	1	1	2012-03-23	3	230	150	6.4	3	3.3	14:12:22	343	41	25	6	13	14						12	34	172	71	2	3	3	3	3						7	6	0	9	17	21	23
98	blue	18	6	2R	2	2	2012-03-24	3	230	150	6.2	3	3.3	12:59:00	600	1	52	58	55	55						13	169	378	0	1	3	6	7	7						4	0	0	1	8	10	14
56	none	18	6	2R	2	1	2012-03-23	3	230	150	6.5	3	3.3	12:58:10	600	474	126	0	0	0						0	0	0	0	7	6	0	0	0						0	0	0	14	600	600	600
13	purple	18	6	2R	2	2	2012-03-24	3	230	150	6.3	3	3.3	12:48:00	600	139	333	89	39	0						52	128	0	0	3	5	4	1	0						0	0	0	5	15	34	600
11	blue	19	7	3R	1	2	2012-03-24	3	230	150	6.7	3	3.3	14:05:00	600	137	463	0	0	0						0	0	0	0	4	4	0	0	0						0	0	0	17	600	600	600
17	purple	19	7	3R	2	1	2012-03-23	3	230	150	6.5	3	3.3	15:07:15	641	96	177	30	108	72						27	210	48	110	9	11	6	7	7						7	5	0	23	57	59	254
85	blue	20	7	1R	2	1	2012-03-23	3	230	150	6.5	3	3.3	12:09:18	444	28	8	1	57	3						61	61	47	300	2	2	1	1	1						1	1	0	26	35	36	92
34	none	20	7	1R	1	2	2012-03-24	3	230	150	6.5	3	3.3	15:01:00	717	197	133	22	32	79						14	133	125	129	5	8	8	10	14						16	8	0	34	45	48	49
45	blue	21	7	2R	2	1	2012-03-23	3	230	150	6.8	3	3.3	12:26:12	600	600	0	0	0	0						0	0	0	0	1	0	0	0	0						0	0	0	600	600	600	600
44	purple	21	7	2R	1	2	2012-03-24	3	230	150	6.8	3	3.3	13:19:00	600	459	141	0	0	0						0	0	0	0	6	5	0	0	0						0	0	0	36	600	600	600
41	blue	1	1	1R	1	1	2012-03-26	4	280	200	7	4	4.5	12:03:00	600	413	187	0	0	0	0					0	0	0	0	10	11	0	0	0	0					0	0	0	9	600	600	600	600
3	none	1	1	1R	1	1	2012-03-26	4	280	200	7.2	4	4.5	12:14:00	330	1	10	3	1	4	4					12	12	7	300	1	1	1	1	1	1					1	1	0	1	13	15	17	21
23	purple	1	1	1R	1	2	2012-03-27	4	280	200	6.8	4	4.5	13:56:00	323	1	12	5	5	4	53					13	67	103	140	1	2	2	3	3	4					6	3	0	3	4	6	8	9
53	blue	2	1	3R	2	1	2012-03-26	4	280	200	7.8	4	5	14:15:00	600	325	275	0	0	0	0					0	0	0	0	5	4	0	0	0	0					0	0	0	13	600	600	600	600
88	none	2	1	3R	2	2	2012-03-27	4	280	200	7.8	4	5	15:45:00	600	27	187	27	61	75	166					53	329	57	0	4	7	9	10	8	4					2	0	0	3	36	37	65	77
92	purple	2	1	3R	2	1	2012-03-26	4	280	200	7.4	4	5	14:04:00	600	539	61	0	0	0	0					0	0	0	0	3	2	0	0	0	0					0	0	0	66	600	600	600	600
76	blue	3	2	1R	1	2	2012-03-27	4	280	200	6.9	4	4.5	13:32:00	600	120	169	45	9	12	34					13	99	212	0	3	6	5	4	4	4					2	0	0	27	40	43	45	48
71	none	3	2	1R	1	1	2012-03-26	4	280	200	6.9	4	4.5	11:50:00	318	2	6	1	1	1	3					6	6	4	300	1	1	1	1	1	1					1	1	0	3	9	10	12	13
59	purple	3	2	1R	1	2	2012-03-27	4	280	200	6.9	4	4.5	13:43:00	596	3	114	137	43	32	52					23	263	77	139	1	3	7	10	10	10					10	5	0	3	18	19	26	28
26	blue	4	2	3R	2	1	2012-03-26	4	280	200	7.3	4	5	13:52:00	600	506	94	0	0	0	0					0	0	0	0	5	4	0	0	0	0					0	0	0	63	600	600	600	600
90	none	4	2	3R	2	2	2012-03-27	4	280	200	7.5	4	5	15:20:00	600	7	593	0	0	0	0					0	0	0	0	1	1	0	0	0	0					0	0	0	6	600	600	600	600
21	purple	4	2	3R	2	2	2012-03-27	4	280	200	7.6	4	5	15:31:00	508	70	61	36	13	25	21					19	94	93	190	3	4	5	4	5	6					7	4	0	34	81	93	152	154
58	blue	5	2	2R	1	2	2012-03-27	4	280	200	7	4	4.5	15:06:00	600	600	0	0	0	0	0					0	0	0	0	1	0	0	0	0	0					0	0	0	600	600	600	600	600
9	none	5	2	2R	1	1	2012-03-26	4	280	200	7.2	4	4.5	13:32:00	853	245	133	4	3	114	13					133	133	52	290	4	4	1	1	1	1					2	2	0	1	379	382	384	498
70	purple	5	2	2R	1	1	2012-03-26	4	280	200	6.6	4	4.5	13:20:00	600	12	57	26	32	123	264					14	445	86	0	1	2	3	4	6	8					4	0	0	1	4	5	8	12
60	blue	6	1	2R	2	2	2012-03-27	4	280	200	6.8	4	4.5	14:23:00	600	299	301	0	0	0	0					0	0	0	0	2	2	0	0	0	0					0	0	0	43	600	600	600	600
47	none	6	1	2R	2	1	2012-03-26	4	280	200	6.8	4	4.5	12:52:00	600	600	0	0	0	0	0					0	0	0	0	1	0	0	0	0	0					0	0	0	600	600	600	600	600
38	purple	6	1	2R	2	2	2012-03-27	4	280	200	6.9	4	4.5	14:34:00	530	65	137	65	119	40	34					70	257	34	37	8	11	7	6	4	4					5	3	0	8	40	62	190	218
55	blue	7	3	1R	1	2	2012-03-27	4	280	200	6.9	4	4.5	13:20:00	600	266	334	0	0	0	0					0	0	0	0	5	5	0	0	0	0					0	0	0	81	600	600	600	600
80	none	7	3	1R	1	1	2012-03-26	4	280	200	6.4	4	4.5	11:31:00	327	1	29	3	4	4	3					13	13	39	245	1	1	1	1	1	1					2	2	0	1	10	13	15	19
25	purple	7	3	1R	1	1	2012-03-26	4	280	200	6.9	4	4.5	11:38:00	372	1	23	3	3	4	4					13	13	35	300	1	1	1	1	1	1					1	1	0	1	15	18	21	25
4	blue	8	3	3R	2	1	2012-03-26	4	280	200	7.9	4	5	13:38:00	677	29	85	32	6	4	22					65	65	452	46	1	1	1	1	1	1					2	1	0	5	90	123	128	133
16	none	8	3	3R	2	2	2012-03-27	4	280	200	7.5	4	5	15:09:00	600	600	0	0	0	0	0					0	0	0	0	1	0	0	0	0	0					0	0	0	600	600	600	600	600
64	purple	8	3	3R	2	1	2012-03-26	4	280	200	7.3	4	5	13:27:00	600	600	0	0	0	0	0					0	0	0	0	1	0	0	0	0	0					0	0	0	600	600	600	600	600
22	blue	9	3	2R	1	1	2012-03-26	4	280	200	7.2	4	4.5	13:10:00	364	11	13	5	6	10	15					37	37	59	244	1	1	1	1	1	1					4	4	0	9	23	28	35	45
89	none	9	3	2R	1	2	2012-03-27	4	280	200	6.8	4	4.5	14:54:00	600	599	1	0	0	0	0					0	0	0	0	2	1	0	0	0	0					0	0	0	5	600	600	600	600
100	purple	9	3	2R	1	1	2012-03-26	4	280	200	6.9	4	4.5	12:59:00	600	218	343	39	0	0	0					39	39	0	0	8	9	1	0	0	0					0	0	0	13	271	600	600	600
67	blue	10	4	3R	2	2	2012-03-27	4	280	200	7.4	4	5	14:46:00	600	588	12	0	0	0	0					0	0	0	0	2	1	0	0	0	0					0	0	0	61	600	600	600	600
12	none	10	4	3R	2	2	2012-03-27	4	280	200	7.6	4	5	14:58:00	600	14	586	0	0	0	0					0	0	0	0	1	1	0	0	0	0					0	0	0	13	600	600	600	600
36	purple	10	4	3R	2	1	2012-03-26	4	280	200	7.6	4	5	13:16:00	600	121	479	0	0	0	0					0	0	0	0	2	1	0	0	0	0					0	0	0	1	600	600	600	600
33	blue	11	5	2R	1	2	2012-03-27	4	280	200	7.3	4	4.5	14:43:00	600	463	137	0	0	0	0					0	0	0	0	4	3	0	0	0	0					0	0	0	14	600	600	600	600
94	none	11	5	2R	1	2	2012-03-27	4	280	200	6.8	4	4.5	14:30:00	670	109	21	1	84	169	15					36	270	123	147	1	1	1	3	3	1					2	1	0	0	39	40	44	293
91	purple	11	5	2R	1	1	2012-03-26	4	280	200	6.8	4	4.5	12:50:00	337	38	89	13	46	21	19					35	99	54	57	3	4	3	3	2	3					4	2	0	13	86	93	102	110
96	blue	12	5	1R	2	2	2012-03-27	4	280	200	6.9	4	4.5	13:37:00	344	5	44	3	8	3	1					14	14	5	276	2	2	1	1	1	1					2	2	0	1	52	53	61	63
79	none	12	5	1R	2	1	2012-03-26	4	280	200	7	4	4.5	12:17:00	600	467	133	0	0	0	0					0	0	0	0	8	7	0	0	0	0					0	0	0	19	600	600	600	600
35	purple	12	5	1R	2	2	2012-03-27	4	280	200	7.1	4	4.5	13:49:00	600	584	15	1	0	0	0					1	1	0	0	12	12	1	0	0	0					0	0	0	8	192	600	600	600
78	blue	13	5	3R	1	1	2012-03-26	4	280	200	7.5	4	5	15:12:00	450	9	4	3	4	5	12					23	23	114	300	1	1	1	1	1	1					1	1	0	9	13	15	18	23
95	none	13	5	3R	1	1	2012-03-26	4	280	200	7.6	4	5	14:00:00	600	600	0	0	0	0	0					0	0	0	0	1	0	0	0	0	0					0	0	0	600	600	600	600	600
84	purple	13	5	3R	1	2	2012-03-27	4	280	200	7.6	4	5	15:51:00	452	18	4	1	1	168	126					133	297	67	66	1	1	1	1	2	3					5	3	0	18	22	23	26	147
1	blue	14	4	1R	2	1	2012-03-26	4	280	200	7.2	4	4.5	12:06:00	459	27	107	1	11	25	13					19	49	26	250	3	3	1	2	6	7					4	1	0	9	135	137	147	150
40	none	14	4	1R	2	2	2012-03-27	4	280	200	6.8	4	4.5	13:26:00	600	453	128	6	13	0	0					19	19	0	0	16	16	2	1	0	0					0	0	0	1	275	279	600	600
97	purple	14	4	1R	2	1	2012-03-26	4	280	200	6.9	4	4.5	11:55:00	353	5	9	4	4	9	8					25	25	14	300	1	1	1	1	1	1					1	1	0	5	14	18	22	31
39	blue	15	4	2R	1	2	2012-03-27	4	280	200	6.8	4	4.5	14:18:00	600	85	515	0	0	0	0					0	0	0	0	7	7	0	0	0	0					0	0	0	1	600	600	600	600
57	none	15	4	2R	1	1	2012-03-26	4	280	200	7	4	4.5	12:27:00	600	440	160	0	0	0	0					0	0	0	0	5	4	0	0	0	0					0	0	0	15	600	600	600	600
27	purple	15	4	2R	1	1	2012-03-26	4	280	200	7.1	4	4.5	12:38:00	600	382	218	0	0	0	0					0	0	0	0	6	5	0	0	0	0					0	0	0	18	600	600	600	600
77	blue	16	6	1R	2	2	2012-03-27	4	280	200	7	4	4.5	13:04:00	336	15	11	1	3	1	1					6	6	4	300	1	1	1	1	1	1					1	1	0	15	27	28	31	32
14 (lost tag)	none	16	6	1R	2	2	2012-03-27	4	280	200	7	4	4.5	13:11:00	451	65	47	5	1	9	9					25	25	14	300	4	4	1	1	1	1					1	1	0	13	112	117	120	129
65	purple	16	6	1R	2	1	2012-03-26	4	280	200	7	4	4.5	11:46:00	374	25	45	1	3	1	1					6	6	75	223	1	1	1	1	1	1					6	5	0	25	71	72	74	75
28	blue	17	6	3R	1	2	2012-03-27	4	280	200	7.5	4	5	15:40:00	600	554	43	3	0	0	0					1	3	0	0	10	10	2	0	0	0					0	0	0	17	94	600	600	600
68 (lost tag)	none	17	6	3R	1	2	2012-03-27	4	280	200	7.2	4	5	15:28:00	600	4	229	70	25	48	200					84	342	25	0	1	2	2	2	2	2					1	0	0	4	62	106	125	135
52	purple	17	6	3R	1	1	2012-03-26	4	280	200	7.6	4	5	13:48:00	600	328	272	0	0	0	0					0	0	0	0	2	2	0	0	0	0					0	0	0	6	600	600	600	600
98	blue	18	6	2R	2	2	2012-03-27	4	280	200	6.6	4	4.5	14:01:00	511	93	33	12	37	37	66					15	152	138	95	2	3	5	6	7	7					5	2	0	3	17	19	25	28
56	none	18	6	2R	2	1	2012-03-26	4	280	200	6.8	4	4.5	12:41:00	600	529	71	0	0	0	0					0	0	0	0	3	2	0	0	0	0					0	0	0	36	600	600	600	600
13	purple	18	6	2R	2	2	2012-03-27	4	280	200	6.6	4	4.5	14:11:00	600	8	198	65	45	15	77					36	203	191	0	1	2	4	4	3	5					4	0	0	8	106	110	123	129
11	blue	19	7	3R	1	2	2012-03-27	4	280	200	7.8	4	5	15:17:00	600	430	170	0	0	0	0					0	0	0	0	3	2	0	0	0	0					0	0	0	14	600	600	600	600
17	purple	19	7	3R	2	1	2012-03-26	4	280	200	7.2	4	5	13:04:00	533	26	2	3	37	191	14					188	245	166	94	1	1	1	2	3	3					4	3	0	26	28	30	34	210
85	blue	20	7	1R	2	1	2012-03-26	4	280	200	6.6	4	4.5	11:35:00	600	600	0	0	0	0	0					0	0	0	0	1	0	0	0	0	0					0	0	0	600	600	600	600	600
34	none	20	7	1R	1	2	2012-03-27	4	280	200	6.7	4	4.5	13:02:00	643	215	102	3	3	4	9					18	18	8	300	4	4	1	1	1	1					1	1	0	8	319	321	323	328
45	blue	21	7	2R	2	1	2012-03-26	4	280	200	7.3	4	4.5	12:30:00	600	600	0	0	0	0	0					0	0	0	0	1	0	0	0	0	0					0	0	0	600	600	600	600	600
44	purple	21	7	2R	1	2	2012-03-27	4	280	200	6.8	4	4.5	14:06:00	600	600	0	0	0	0	0					0	0	0	0	1	0	0	0	0	0					0	0	0	600	600	600	600	600
41	blue	1	1	1R	1	1	2012-04-02	5	330	250	7.1	5	6	15:07:00	644	81	201	8	12	22	22	25				88	88	151	123	5	5	1	1	1	1	1				5	5	0	14	282	290	302	324	346
3	none	1	1	1R	1	1	2012-04-02	5	330	250	7.3	5	6	15:23:00	341	4	5	1	4	28	5	4				25	43	40	249	1	1	1	1	2	2	2				3	2	0	4	9	12	15	28	31
23	purple	1	1	1R	1	2	2012-04-03	5	330	250	7.4	5	6	15:31:13	391	11	6	8	9	8	13	37				14	75	76	223	3	5	5	6	7	7	7				8	5	0	1	3	4	5	5	6
53	blue	2	1	3R	2	1	2012-04-02	5	330	250	8	5	6.5	14:02:00	600	364	232	4	0	0	0	0				4	4	0	0	4	5	1	0	0	0	0				0	0	0	139	298	600	600	600	600
88	none	2	1	3R	2	2	2012-04-03	5	330	250	8.2	5	6.5	13:35:03	600	190	100	74	53	75	76	15				129	293	17	0	5	9	7	4	2	2	2				1	0	0	8	52	54	58	454	457
92	purple	2	1	3R	2	1	2012-04-02	5	330	250	7.9	5	6.5	13:51:00	600	524	76	0	0	0	0	0				0	0	0	0	2	1	0	0	0	0	0				0	0	0	14	600	600	600	600	600
76	blue	3	2	1R	1	2	2012-04-03	5	330	250	7.3	5	6	15:06:41	685	137	246	23	22	35	21	123				28	223	57	22	6	16	14	12	9	10	11				4	2	0	62	35	36	37	102	104
71	none	3	2	1R	1	1	2012-04-02	5	330	250	7.4	5	6	14:58:00	369	13	14	9	8	9	26	36				5	88	40	214	2	4	5	5	5	6	6				6	3	0	9	10	12	13	13	14
59	purple	3	2	1R	1	2	2012-04-03	5	330	250	7	5	6	15:22:26	412	4	55	22	18	25	26	97				10	187	99	67	1	6	11	11	11	11	13				13	6	0	3	13	14	17	18	19
26	blue	4	2	3R	2	1	2012-04-02	5	330	250	8	5	6.5	13:40:00	600	515	85	0	0	0	0	0				0	0	0	0	4	3	0	0	0	0	0				0	0	0	46	600	600	600	600	600
90	none	4	2	3R	2	2	2012-04-03	5	330	250	7.7	5	6.5	13:12:07	600	213	387	0	0	0	0	0				0	0	0	0	6	5	0	0	0	0	0				0	0	0	9	600	600	600	600	600
21	purple	4	2	3R	2	2	2012-04-03	5	330	250	7.8	5	6.5	13:25:14	468	49	102	3	5	3	10	13				34	34	218	65	1	1	1	1	1	1	2				3	1	0	9	111	114	119	121	130
58	blue	5	2	2R	1	2	2012-04-03	5	330	250	7.1	5	6	14:28:16	600	600	0	0	0	0	0	0				0	0	0	0	1	0	0	0	0	0	0				0	0	0	600	600	600	600	600	600
9	none	5	2	2R	1	1	2012-04-02	5	330	250	7.2	5	6	14:27:00	600	357	243	0	0	0	0	0				0	0	0	0	8	7	0	0	0	0	0				0	0	0	21	600	600	600	600	600
70	purple	5	2	2R	1	1	2012-04-02	5	330	250	7.5	5	6	14:19:00	407	30	13	8	13	22	39	59				45	141	168	55	1	2	3	3	4	5	5				4	1	0	1	4	6	9	15	21
60	blue	6	1	2R	2	2	2012-04-03	5	330	250	7.1	5	6	14:12:50	600	167	433	0	0	0	0	0				0	0	0	0	4	4	0	0	0	0	0				0	0	0	23	600	600	600	600	600
47	none	6	1	2R	2	1	2012-04-02	5	330	250	7.6	5	6	14:36:00	600	568	32	0	0	0	0	0				0	0	0	0	2	1	0	0	0	0	0				0	0	0	264	600	600	600	600	600
38	purple	6	1	2R	2	2	2012-04-03	5	330	250	6.9	5	6	14:24:28	426	14	26	52	41	6	70	25				123	194	173	19	2	2	3	4	3	4	5				6	3	0	5	41	48	104	106	107
55	blue	7	3	1R	1	2	2012-04-03	5	330	250	7.1	5	6	14:54:50	600	363	233	4	0	0	0	0				4	4	0	0	8	8	1	0	0	0	0				0	0	0	14	163	600	600	600	600
80	none	7	3	1R	1	1	2012-04-02	5	330	250	6.7	5	6	14:39:00	330	19	12	8	8	6	18	13				13	53	26	220	2	3	3	3	3	4	4				5	3	0	8	12	13	15	18	21
25	purple	7	3	1R	1	1	2012-04-02	5	330	250	7	5	6	14:47:00	374	13	21	15	3	9	5	4				30	36	30	274	1	1	1	1	1	2	2				2	1	0	13	34	49	52	61	66
4	blue	8	3	3R	2	1	2012-04-02	5	330	250	7.9	5	6.5	13:28:00	600	4	121	3	4	3	3	25				36	36	439	0	1	1	1	1	1	1	2				2	0	0	4	93	95	99	103	106
16	none	8	3	3R	2	2	2012-04-03	5	330	250	7.9	5	6.5	12:59:51	600	600	0	0	0	0	0	0				0	0	0	0	1	0	0	0	0	0	0				0	0	0	600	600	600	600	600	600
64	purple	8	3	3R	2	1	2012-04-02	5	330	250	7.6	5	6.5	13:14:00	600	237	208	12	23	120	0	0				155	155	0	0	4	4	2	2	1	0	0				0	0	0	17	362	373	386	600	600
22	blue	9	3	2R	1	1	2012-04-02	5	330	250	7.2	5	6	14:11:00	373	12	1	1	6	8	3	3				21	21	98	241	1	1	1	1	1	1	1				5	5	0	10	12	14	21	28	31
89	none	9	3	2R	1	2	2012-04-03	5	330	250	6.9	5	6	14:16:02	600	600	0	0	0	0	0	0				0	0	0	0	1	0	0	0	0	0	0				0	0	0	600	600	600	600	600	600
100	purple	9	3	2R	1	1	2012-04-02	5	330	250	7	5	6	13:59:00	600	43	104	73	228	152	0	0				143	454	0	0	4	5	2	4	2	0	0				0	0	0	1	27	55	75	600	600
67	blue	10	4	3R	2	2	2012-04-03	5	330	250	7.6	5	6.5	12:35:00	600	535	65	0	0	0	0	0				0	0	0	0	4	3	0	0	0	0	0				0	0	0	17	600	600	600	600	600
12	none	10	4	3R	2	2	2012-04-03	5	330	250	7.9	5	6.5	13:03:00	600	34	566	0	0	0	0	0				0	0	0	0	1	1	0	0	0	0	0				0	0	0	3	600	600	600	600	600
36	purple	10	4	3R	2	1	2012-04-02	5	330	250	8.1	5	6.5	12:48:12	600	19	3	1	4	90	27	196				106	319	259	0	1	1	1	1	1	2	6				4	0	0	19	22	23	28	117	124
33	blue	11	5	2R	1	2	2012-04-03	5	330	250	7.5	5	6	14:04:27	600	227	373	0	0	0	0	0				0	0	0	0	5	5	0	0	0	0	0				0	0	0	21	600	600	600	600	600
94	none	11	5	2R	1	2	2012-04-03	5	330	250	7.5	5	6	13:51:25	466	21	25	3	3	4	3	1				13	13	107	300	1	1	1	1	1	1	1				1	1	0	12	46	49	53	57	59
91	purple	11	5	2R	1	1	2012-04-02	5	330	250	7.3	5	6	13:48:00	375	13	13	4	1	25	5	5				40	40	9	300	1	1	1	1	1	1	1				1	1	0	13	27	31	34	57	62
96	blue	12	5	1R	2	2	2012-04-03	5	330	250	7.1	5	6	15:10:54	313	9	4	1	1	1	19	8				31	31	41	228	1	1	1	1	1	1	1				6	4	0	6	8	9	10	10	12
79	none	12	5	1R	2	1	2012-04-02	5	330	250	7.4	5	6	15:36:00	600	459	141	0	0	0	0	0				0	0	0	0	9	8	0	0	0	0	0				0	0	0	19	600	600	600	600	600
35	purple	12	5	1R	2	2	2012-04-03	5	330	250	7.3	5	6	15:19:56	600	431	169	0	0	0	0	0				0	0	0	0	10	9	0	0	0	0	0				0	0	0	19	600	600	600	600	600
78	blue	13	5	3R	1	1	2012-04-02	5	330	250	8.2	5	6.5	13:12:00	561	15	10	4	15	192	3	3				217	217	66	253	1	1	1	1	1	2	2				4	3	0	13	23	27	43	233	236
95	none	13	5	3R	1	1	2012-04-02	5	330	250	8.4	5	6.5	13:00:00	600	570	30	0	0	0	0	0				0	0	0	0	2	1	0	0	0	0	0				0	0	0	23	600	600	600	600	600
84	purple	13	5	3R	1	2	2012-04-03	5	330	250	7.8	5	6.5	13:09:54	600	12	103	17	72	396	0	0				485	485	0	0	1	1	1	1	1	0	0				0	0	0	12	84	101	173	600	600
1	blue	14	4	1R	2	1	2012-04-02	5	330	250	7.5	5	6	15:25:00	600	4	71	3	5	12	30	223				219	272	253	0	1	1	1	1	1	2	3				2	0	0	4	45	48	52	63	66
40	none	14	4	1R	2	2	2012-04-03	5	330	250	7.3	5	6	14:59:22	600	559	41	0	0	0	0	0				0	0	0	0	6	5	0	0	0	0	0				0	0	0	35	600	600	600	600	600
97	purple	14	4	1R	2	1	2012-04-02	5	330	250	6.9	5	6	15:14:00	421	5	25	4	4	25	55	27				81	115	126	150	1	1	1	1	2	3	3				5	4	0	5	30	34	37	53	93
39	blue	15	4	2R	1	2	2012-04-03	5	330	250	7.2	5	6	13:37:38	600	216	379	5	0	0	0	0				5	5	0	0	14	15	1	0	0	0	0				0	0	0	1	346	600	600	600	600
57	none	15	4	2R	1	1	2012-04-02	5	330	250	7.1	5	6	13:26:00	600	421	179	0	0	0	0	0				0	0	0	0	6	5	0	0	0	0	0				0	0	0	6	600	600	600	600	600
27	purple	15	4	2R	1	1	2012-04-02	5	330	250	7.4	5	6	13:37:00	600	338	262	0	0	0	0	0				0	0	0	0	7	6	0	0	0	0	0				0	0	0	3	600	600	600	600	600
77	blue	16	6	1R	2	2	2012-04-03	5	330	250	7	5	6	14:40:10	309	7	3	4	3	3	4	4				4	17	10	272	2	2	3	3	3	3	3				3	2	0	3	4	5	5	6	8
14 (lost tag)	none	16	6	1R	2	2	2012-04-03	5	330	250	7.2	5	6	14:50:50	332	22	13	4	18	31	39	34				13	125	43	129	2	3	3	3	4	5	5				5	2	0	1	13	14	19	21	22
65	purple	16	6	1R	2	1	2012-04-02	5	330	250	7	5	6	15:03:00	600	334	266	0	0	0	0	0				0	0	0	0	7	6	0	0	0	0	0				0	0	0	3	600	600	600	600	600
28	blue	17	6	3R	1	2	2012-04-03	5	330	250	7.5	5	6.5	12:57:51	600	381	219	0	0	0	0	0				0	0	0	0	5	5	0	0	0	0	0				0	0	0	228	600	600	600	600	600
68 (lost tag)	none	17	6	3R	1	2	2012-04-03	5	330	250	8.1	5	6.5	12:46:04	600	5	164	12	19	400	0	0				431	431	0	0	1	1	1	1	1	0	0				0	0	0	5	138	150	169	600	600
52	purple	17	6	3R	1	1	2012-04-02	5	330	250	8.3	5	6.5	12:48:00	823	104	366	1	6	5	13	14				40	40	13	300	3	3	1	1	1	1	1				1	1	0	10	471	473	479	484	495
98	blue	18	6	2R	2	2	2012-04-03	5	330	250	6.9	5	6	13:49:11	600	72	11	6	75	28	293	15				49	418	99	0	1	2	3	4	5	4	4				2	0	0	1	5	8	10	18	52
56	none	18	6	2R	2	1	2012-04-02	5	330	250	6.8	5	6	14:25:00	600	566	34	0	0	0	0	0				0	0	0	0	4	3	0	0	0	0	0				0	0	0	77	600	600	600	600	600
13	purple	18	6	2R	2	2	2012-04-03	5	330	250	7.2	5	6	14:01:12	600	97	402	66	15	19	0	0				18	101	0	0	3	6	6	3	1	0	0				0	0	0	3	8	10	77	600	600
11	blue	19	7	3R	1	2	2012-04-03	5	330	250	8	5	6.5	12:34:00	600	465	135	0	0	0	0	0				0	0	0	0	2	1	0	0	0	0	0				0	0	0	31	600	600	600	600	600
17	purple	19	7	3R	2	1	2012-04-02	5	330	250	7.8	5	6.5	12:50:00	600	144	426	30	0	0	0	0				30	30	0	0	3	3	1	0	0	0	0				0	0	0	9	165	600	600	600	600
85	blue	20	7	1R	2	1	2012-04-02	5	330	250	7.3	5	6	14:42:30	600	578	18	4	0	0	0	0				4	4	0	0	3	3	1	0	0	0	0				0	0	0	65	67	600	600	600	600
34	none	20	7	1R	1	2	2012-04-03	5	330	250	6.8	5	6	14:49:00	541	93	92	10	18	15	5	4				34	53	3	300	5	6	3	3	2	1	1				1	1	0	43	49	55	63	217	221
45	blue	21	7	2R	2	1	2012-04-02	5	330	250	7.3	5	6	14:14:00	600	559	41	0	0	0	0	0				0	0	0	0	3	2	0	0	0	0	0				0	0	0	112	600	600	600	600	600
44	purple	21	7	2R	1	2	2012-04-03	5	330	250	7.4	5	6	13:23:06	600	192	408	0	0	0	0	0				0	0	0	0	4	4	0	0	0	0	0				0	0	0	1	600	600	600	600	600
41	blue	1	1	1R	1	1	2012-04-04	6	380	300	8	6	7.8	14:23:02	849	206	222	14	8	34	19	8	8			90	90	54	277	6	6	1	1	1	1	1	1			3	3	0	36	333	447	454	489	508	512
3	none	1	1	1R	1	1	2012-04-04	6	380	300	7.6	6	7.8	14:39:57	345	8	13	3	10	8	12	40	9			19	81	135	108	2	2	1	2	3	3	4	4			7	5	0	3	21	25	26	28	34	36
23	purple	1	1	1R	1	2	2012-04-05	6	380	300	7.9	6	7.8	14:18:02	315	1	1	1	1	1	1	1	3			9	9	97	207	1	1	1	1	1	1	1	1			5	5	0	1	3	4	5	6	8	9
53	blue	2	1	3R	2	1	2012-04-04	6	380	300	8.8	6	8.7	12:37:00	600	454	146	0	0	0	0	0	0			0	0	0	0	4	3	0	0	0	0	0	0			0	0	0	12	600	600	600	600	600	600
88	none	2	1	3R	2	2	2012-04-05	6	380	300	8.9	6	8.7	12:29:52	600	156	44	8	232	55	27	77	0			177	400	0	0	3	4	3	3	2	2	1	0			0	0	0	6	30	31	43	85	98	600
92	purple	2	1	3R	2	1	2012-04-04	6	380	300	8.6	6	8.7	12:24:48	722	111	86	10	46	48	9	3	13			27	129	246	150	5	7	5	5	5	4	2	1			10	9	0	5	19	37	41	48	246	311
76	blue	3	2	1R	1	2	2012-04-05	6	380	300	8	6	7.8	14:24:49	343	14	40	6	14	117	9	22	32			31	201	44	44	2	3	3	3	3	3	4	6			8	4	0	5	20	22	25	29	31	33
71	none	3	2	1R	1	1	2012-04-04	6	380	300	7.5	6	7.8	14:47:36	386	61	18	4	9	10	22	19	65			8	129	41	137	3	4	4	4	4	4	5	7			7	3	0	1	3	4	5	6	8	9
59	purple	3	2	1R	1	2	2012-04-05	6	380	300	7.6	6	7.8	14:38:39	314	8	4	4	3	8	8	8	8			9	37	108	157	2	3	3	3	4	5	5	5			11	8	0	3	4	5	6	8	9	10
26	blue	4	2	3R	2	1	2012-04-04	6	380	300	8.9	6	8.7	12:48:41	600	543	57	0	0	0	0	0	0			0	0	0	0	3	2	0	0	0	0	0	0			0	0	0	132	600	600	600	600	600	600
90	none	4	2	3R	2	2	2012-04-05	6	380	300	8.6	6	8.7	12:41:40	600	413	187	0	0	0	0	0	0			0	0	0	0	6	5	0	0	0	0	0	0			0	0	0	6	600	600	600	600	600	600
21	purple	4	2	3R	2	2	2012-04-05	6	380	300	8.5	6	8.7	12:53:42	386	44	43	10	13	6	5	5	34			18	74	130	95	2	3	3	3	3	3	3	4			5	3	0	40	81	84	92	94	97	98
58	blue	5	2	2R	1	2	2012-04-05	6	380	300	8.2	6	8.3	13:05:20	600	600	0	0	0	0	0	0	0			0	0	0	0	1	0	0	0	0	0	0	0			0	0	0	600	600	600	600	600	600	600
9	none	5	2	2R	1	1	2012-04-04	6	380	300	8.5	6	8.3	13:09:38	600	537	63	0	0	0	0	0	0			0	0	0	0	9	8	0	0	0	0	0	0			0	0	0	8	600	600	600	600	600	600
70	purple	5	2	2R	1	1	2012-04-04	6	380	300	8.2	6	8.3	12:58:37	600	288	231	81	0	0	0	0	0			81	81	0	0	7	7	1	0	0	0	0	0			0	0	0	1	435	600	600	600	600	600
60	blue	6	1	2R	2	2	2012-04-05	6	380	300	8.5	6	8.3	13:32:27	600	482	118	0	0	0	0	0	0			0	0	0	0	4	3	0	0	0	0	0	0			0	0	0	8	600	600	600	600	600	600
47	none	6	1	2R	2	1	2012-04-04	6	380	300	8.4	6	8.3	13:49:03	600	600	0	0	0	0	0	0	0			0	0	0	0	1	0	0	0	0	0	0	0			0	0	0	600	600	600	600	600	600	600
38	purple	6	1	2R	2	2	2012-04-05	6	380	300	8	6	8.3	13:45:01	368	3	51	3	1	12	21	17	39			81	92	150	72	1	1	1	1	1	1	1	2			7	5	0	3	54	57	58	70	90	107
55	blue	7	3	1R	1	2	2012-04-05	6	380	300	8.1	6	7.8	14:47:03	600	419	181	0	0	0	0	0	0			0	0	0	0	8	7	0	0	0	0	0	0			0	0	0	19	600	600	600	600	600	600
80	none	7	3	1R	1	1	2012-04-04	6	380	300	8	6	7.8	15:06:01	332	1	2	1	6	10	39	8	5			9	70	44	215	1	1	1	2	3	3	3	3			5	3	0	1	3	4	5	6	9	10
25	purple	7	3	1R	1	1	2012-04-04	6	380	300	7.7	6	7.8	14:54:16	600	559	27	14	0	0	0	0	0			3	14	0	0	4	5	2	0	0	0	0	0			0	0	0	123	209	600	600	600	600	600
4	blue	8	3	3R	2	1	2012-04-04	6	380	300	8.7	6	8.7	13:00:39	600	3	576	21	0	0	0	0	0			21	21	0	0	1	2	1	0	0	0	0	0			0	0	0	3	264	600	600	600	600	600
16	none	8	3	3R	2	2	2012-04-05	6	380	300	8.7	6	8.7	12:15:48	362	59	72	5	6	5	6	6	35			12	65	90	76	2	3	3	3	3	3	3	4			4	2	0	35	103	104	107	110	111	114
64	purple	8	3	3R	2	1	2012-04-04	6	380	300	8.9	6	8.7	13:11:55	600	531	69	0	0	0	0	0	0			0	0	0	0	4	3	0	0	0	0	0	0			0	0	0	4	600	600	600	600	600	600
22	blue	9	3	2R	1	1	2012-04-04	6	380	300	8.1	6	8.3	13:17:10	600	319	258	23	0	0	0	0	0			23	23	0	0	12	12	1	0	0	0	0	0			0	0	0	3	117	600	600	600	600	600
89	none	9	3	2R	1	2	2012-04-05	6	380	300	8.2	6	8.3	13:21:21	600	600	0	0	0	0	0	0	0			0	0	0	0	1	0	0	0	0	0	0	0			0	0	0	600	600	600	600	600	600	600
100	purple	9	3	2R	1	1	2012-04-04	6	380	300	8	6	8.3	13:09:09	600	294	169	85	52	0	0	0	0			101	137	0	0	6	8	3	1	0	0	0	0			0	0	0	1	133	163	600	600	600	600
67	blue	10	4	3R	2	2	2012-04-05	6	380	300	8.9	6	8.7	13:20:11	600	600	0	0	0	0	0	0	0			0	0	0	0	1	0	0	0	0	0	0	0			0	0	0	600	600	600	600	600	600	600
12	none	10	4	3R	2	2	2012-04-05	6	380	300	8.7	6	8.7	13:23:25	600	72	528	0	0	0	0	0	0			0	0	0	0	2	2	0	0	0	0	0	0			0	0	0	21	600	600	600	600	600	600
36	purple	10	4	3R	2	1	2012-04-04	6	380	300	8.3	6	8.7	13:41:08	600	242	352	6	0	0	0	0	0			6	6	0	0	6	6	1	0	0	0	0	0			0	0	0	1	263	600	600	600	600	600
33	blue	11	5	2R	1	2	2012-04-05	6	380	300	8.3	6	8.3	13:29:35	600	373	227	0	0	0	0	0	0			0	0	0	0	7	7	0	0	0	0	0	0			0	0	0	12	600	600	600	600	600	600
94	none	11	5	2R	1	2	2012-04-05	6	380	300	8.5	6	8.3	13:46:01	351	5	15	3	3	10	3	1	6			26	26	55	250	1	1	1	1	1	1	1	2			3	2	0	3	18	21	23	34	36	39
91	purple	11	5	2R	1	1	2012-04-04	6	380	300	8.4	6	8.3	14:20:30	337	1	4	3	2	2	3	2	2			14	14	18	300	1	1	1	1	1	1	1	1			1	1	0	1	5	8	10	12	15	17
96	blue	12	5	1R	2	2	2012-04-05	6	380	300	7.8	6	7.8	14:25:35	343	11	12	1	4	3	3	1	26			12	37	110	173	2	2	1	1	1	1	1	2			7	5	0	1	23	25	28	31	32	34
79	none	12	5	1R	2	1	2012-04-04	6	380	300	7.9	6	7.8	14:28:49	600	575	25	0	0	0	0	0	0			0	0	0	0	5	4	0	0	0	0	0	0			0	0	0	89	600	600	600	600	600	600
35	purple	12	5	1R	2	2	2012-04-05	6	380	300	7.6	6	7.8	12:35:05	600	502	98	0	0	0	0	0	0			0	0	0	0	5	4	0	0	0	0	0	0			0	0	0	9	600	600	600	600	600	600
78	blue	13	5	3R	1	1	2012-04-04	6	380	300	9	6	8.7	12:23:16	418	1	9	5	15	48	9	21	13			86	111	65	232	1	1	1	1	1	1	2	2			3	2	0	1	10	14	31	77	86	93
95	none	13	5	3R	1	1	2012-04-04	6	380	300	8.6	6	8.7	12:14:36	600	62	538	0	0	0	0	0	0			0	0	0	0	2	2	0	0	0	0	0	0			0	0	0	5	600	600	600	600	600	600
84	purple	13	5	3R	1	2	2012-04-05	6	380	300	8.6	6	8.7	14:44:30	600	293	219	3	85	0	0	0	0			88	88	0	0	8	8	1	1	0	0	0	0			0	0	0	3	512	515	600	600	600	600
1	blue	14	4	1R	2	1	2012-04-04	6	380	300	7.9	6	7.8	14:40:19	600	101	17	3	186	294	0	0	0			482	482	0	0	1	1	1	5	5	0	0	0			0	0	0	5	21	23	79	600	600	600
40	none	14	4	1R	2	2	2012-04-05	6	380	300	8.2	6	7.8	14:36:41	600	497	103	0	0	0	0	0	0			0	0	0	0	11	10	0	0	0	0	0	0			0	0	0	30	600	600	600	600	600	600
97	purple	14	4	1R	2	1	2012-04-04	6	380	300	8.1	6	7.8	13:53:06	333	3	4	3	3	5	4	27	12			26	53	37	236	1	1	1	1	1	1	2	4			5	4	0	3	6	9	10	17	21	22
39	blue	15	4	2R	1	2	2012-04-05	6	380	300	7.8	6	8.3	13:59:03	600	405	195	0	0	0	0	0	0			0	0	0	0	12	11	0	0	0	0	0	0			0	0	0	3	600	600	600	600	600	600
57	none	15	4	2R	1	1	2012-04-04	6	380	300	7.9	6	8.3	14:10:53	600	399	201	0	0	0	0	0	0			0	0	0	0	5	4	0	0	0	0	0	0			0	0	0	1	600	600	600	600	600	600
27	purple	15	4	2R	1	1	2012-04-04	6	380	300	8.4	6	8.3	14:51:34	600	392	208	0	0	0	0	0	0			0	0	0	0	7	6	0	0	0	0	0	0			0	0	0	3	600	600	600	600	600	600
77	blue	16	6	1R	2	2	2012-04-05	6	380	300	7.7	6	7.8	15:00:06	309	4	3	4	4	3	4	4	3			5	21	8	273	2	3	3	3	3	3	3	3			5	4	0	1	3	4	4	5	5	6
14 (lost tag)	none	16	6	1R	2	2	2012-04-05	6	380	300	7.6	6	7.8	14:56:00	365	2	3	10	6	10	30	55	59			25	172	142	46	1	1	2	3	3	3	4	5			6	4	0	1	5	6	9	10	14	25
65	purple	16	6	1R	2	1	2012-04-04	6	380	300	8	6	7.8	12:39:04	600	400	200	0	0	0	0	0	0			0	0	0	0	6	5	0	0	0	0	0	0			0	0	0	62	600	600	600	600	600	600
28	blue	17	6	3R	1	2	2012-04-05	6	380	300	8.4	6	8.7	12:27:31	600	299	212	89	0	0	0	0	0			89	89	0	0	5	5	1	0	0	0	0	0			0	0	0	103	360	600	600	600	600	600
68 (lost tag)	none	17	6	3R	1	2	2012-04-05	6	380	300	8.8	6	8.7	12:45:34	600	276	320	4	0	0	0	0	0			4	4	0	0	5	5	1	0	0	0	0	0			0	0	0	10	253	600	600	600	600	600
52	purple	17	6	3R	1	1	2012-04-04	6	380	300	8.9	6	8.7	13:56:15	600	214	39	1	3	343	0	0	0			347	347	0	0	1	1	1	1	1	0	0	0			0	0	0	156	194	196	199	600	600	600
98	blue	18	6	2R	2	2	2012-04-05	6	380	300	8	6	8.3	14:00:33	600	2	77	6	102	94	40	32	36			111	311	210	0	1	1	1	6	9	6	5	4			2	0	0	1	25	31	50	129	130	133
56	none	18	6	2R	2	1	2012-04-04	6	380	300	8.2	6	8.3	14:07:33	600	565	35	0	0	0	0	0	0			0	0	0	0	6	5	0	0	0	0	0	0			0	0	0	289	600	600	600	600	600	600
13	purple	18	6	2R	2	2	2012-04-05	6	380	300	8.1	6	8.3	12:51:20	600	190	400	10	0	0	0	0	0			10	10	0	0	4	4	1	0	0	0	0	0			0	0	0	5	219	600	600	600	600	600
11	blue	19	7	3R	1	2	2012-04-05	6	380	300	8.9	6	8.7	13:35:32	600	305	295	0	0	0	0	0	0			0	0	0	0	9	8	0	0	0	0	0	0			0	0	0	9	600	600	600	600	600	600
17	purple	19	7	3R	2	1	2012-04-04	6	380	300	8.7	6	8.7	15:02:29	600	95	26	62	6	4	13	393	0			479	479	0	0	1	1	1	1	1	1	1	0			0	0	0	40	66	128	133	137	148	600
85	blue	20	7	1R	2	1	2012-04-04	6	380	300	8.2	6	7.8	15:07:45	459	62	28	18	15	19	17	22	17			12	108	43	218	6	11	10	9	9	9	9	9			9	4	0	3	6	8	9	12	14	15
34	none	20	7	1R	1	2	2012-04-05	6	380	300	7.6	6	7.8	14:12:29	325	45	13	9	10	22	18	15	22			17	97	34	136	3	5	5	5	5	5	5	5			6	4	0	1	4	5	8	12	17	18
45	blue	21	7	2R	2	1	2012-04-04	6	380	300	7.9	6	8.3	14:05:23	600	566	34	0	0	0	0	0	0			0	0	0	0	8	7	0	0	0	0	0	0			0	0	0	98	600	600	600	600	600	600
44	purple	21	7	2R	1	2	2012-04-05	6	380	300	8	6	8.3	13:33:26	600	496	104	0	0	0	0	0	0			0	0	0	0	4	3	0	0	0	0	0	0			0	0	0	99	600	600	600	600	600	600
41	blue	1	1	1R	1	1	2012-04-06	7	430	350	7.9	7	9.5	14:57:20	514	108	40	4	3	21	8	8	8	8		58	58	8	300	3	3	1	1	1	1	1	1	1		1	1	0	59	125	152	155	173	184	192
3	none	1	1	1R	1	1	2012-04-06	7	430	350	7.7	7	9.5	14:45:05	600	486	114	0	0	0	0	0	0	0		0	0	0	0	4	3	0	0	0	0	0	0	0		0	0	0	4	600	600	600	600	600	600
23	purple	1	1	1R	1	2	2012-04-07	7	430	350	8.5	7	9.5	15:13:33	325	1	1	1	1	1	17	30	30	26		13	106	37	180	1	1	1	1	1	2	3	4	4		6	3	0	1	3	4	5	6	8	12
53	blue	2	1	3R	2	1	2012-04-06	7	430	350	9.2	7	10.5	13:28:30	600	387	213	0	0	0	0	0	0	0		0	0	0	0	3	3	0	0	0	0	0	0	0		0	0	0	177	600	600	600	600	600	600
88	none	2	1	3R	2	2	2012-04-07	7	430	350	9.1	7	10.5	13:25:35	600	37	127	4	4	4	74	304	15	13		55	418	18	0	1	1	1	1	1	2	4	3	3		1	0	0	12	108	112	115	119	161	164
92	purple	2	1	3R	2	1	2012-04-06	7	430	350	9.1	7	10.5	13:40:09	600	600	0	0	0	0	0	0	0	0		0	0	0	0	1	0	0	0	0	0	0	0	0		0	0	0	600	600	600	600	600	600	600
76	blue	3	2	1R	1	2	2012-04-07	7	430	350	8.2	7	9.5	14:57:31	343	14	40	6	14	117	9	22	19	13		0	201	44	44	2	3	2	3	3	3	4	6	6		8	4	0	4	27	28	40	41	43	44
71	none	3	2	1R	1	1	2012-04-06	7	430	350	7.6	7	9.5	14:38:19	326	1	80	14	25	27	15	21	72	21		28	195	14	36	1	4	7	7	5	4	4	4	4		4	2	0	1	3	5	8	12	17	23
59	purple	3	2	1R	1	2	2012-04-07	7	430	350	7.9	7	9.5	14:49:56	401	2	6	19	4	4	4	15	35	5		25	86	123	184	1	1	2	3	3	3	5	8	1		12	7	0	2	8	28	32	36	40	44
26	blue	4	2	3R	2	1	2012-04-06	7	430	350	9.3	7	10.5	13:15:40	600	600	0	0	0	0	0	0	0	0		0	0	0	0	1	0	0	0	0	0	0	0	0		0	0	0	600	600	600	600	600	600	600
90	none	4	2	3R	2	2	2012-04-07	7	430	350	9	7	10.5	13:13:50	600	489	111	0	0	0	0	0	0	0		0	0	0	0	3	3	0	0	0	0	0	0	0		0	0	0	15	600	600	600	600	600	600
21	purple	4	2	3R	2	2	2012-04-07	7	430	350	8.9	7	10.5	12:59:45	600	364	97	3	5	132	0	0	0	0		139	139	0	0	2	1	1	1	1	0	0	0	0		0	0	0	79	401	404	410	600	600	600
58	blue	5	2	2R	1	2	2012-04-07	7	430	350	8.9	7	10	14:08:26	600	529	71	0	0	0	0	0	0	0		0	0	0	0	2	1	0	0	0	0	0	0	0		0	0	0	472	600	600	600	600	600	600
9	none	5	2	2R	1	1	2012-04-06	7	430	350	8.8	7	10	13:56:00	600	485	115	0	0	0	0	0	0	0		0	0	0	0	5	4	0	0	0	0	0	0	0		0	0	0	184	600	600	600	600	600	600
70	purple	5	2	2R	1	1	2012-04-06	7	430	350	8.4	7	10	14:07:03	600	435	165	0	0	0	0	0	0	0		0	0	0	0	11	10	0	0	0	0	0	0	0		0	0	0	9	600	600	600	600	600	600
60	blue	6	1	2R	2	2	2012-04-07	7	430	350	8.6	7	10	14:13:04	600	539	61	0	0	0	0	0	0	0		0	0	0	0	2	1	0	0	0	0	0	0	0		0	0	0	315	600	600	600	600	600	600
47	none	6	1	2R	2	1	2012-04-06	7	430	350	8.8	7	10	14:08:54	600	600	0	0	0	0	0	0	0	0		0	0	0	0	1	0	0	0	0	0	0	0	0		0	0	0	600	600	600	600	600	600	600
38	purple	6	1	2R	2	2	2012-04-07	7	430	350	8.9	7	10	14:02:39	437	14	5	5	67	3	10	5	5	5		101	101	46	271	1	1	1	1	1	1	1	1	1		3	3	0	17	22	27	94	97	105	112
55	blue	7	3	1R	1	2	2012-04-07	7	430	350	8.3	7	9.5	14:33:12	600	387	213	0	0	0	0	0	0	0		0	0	0	0	14	14	0	0	0	0	0	0	0		0	0	0	14	600	600	600	600	600	600
80	none	7	3	1R	1	1	2012-04-06	7	430	350	8.2	7	9.5	14:31:18	344	1	16	1	1	1	1	1	1	1		9	9	159	159	1	1	1	1	1	1	1	1	1		9	7	0	1	19	21	22	23	25	26
25	purple	7	3	1R	1	1	2012-04-06	7	430	350	8.3	7	9.5	14:19:53	600	552	48	0	0	0	0	0	0	0		0	0	0	0	3	2	0	0	0	0	0	0	0		0	0	0	350	600	600	600	600	600	600
4	blue	8	3	3R	2	1	2012-04-06	7	430	350	8.7	7	10.5	12:50:07	764	9	262	1	1	1	1	1	1	1		9	9	292	192	1	4	1	1	1	1	1	1	1		2	1	0	9	233	235	236	237	239	240
16	none	8	3	3R	2	2	2012-04-07	7	430	350	9	7	10.5	12:47:10	600	66	512	22	0	0	0	0	0	0		22	22	0	0	1	2	1	0	0	0	0	0	0		0	0	0	9	458	600	600	600	600	600
64	purple	8	3	3R	2	1	2012-04-06	7	430	350	9	7	10.5	13:02:27	600	520	80	0	0	0	0	0	0	0		0	0	0	0	2	1	0	0	0	0	0	0	0		0	0	0	164	600	600	600	600	600	600
22	blue	9	3	2R	1	1	2012-04-06	7	430	350	8.4	7	10	13:33:23	600	479	121	0	0	0	0	0	0	0		0	0	0	0	3	2	0	0	0	0	0	0	0		0	0	0	97	600	600	600	600	600	600
89	none	9	3	2R	1	2	2012-04-07	7	430	350	8.4	7	10	13:55:57	600	501	99	0	0	0	0	0	0	0		0	0	0	0	3	2	0	0	0	0	0	0	0		0	0	0	104	600	600	600	600	600	600
100	purple	9	3	2R	1	1	2012-04-06	7	430	350	8.6	7	10	13:44:58	600	350	174	76	0	0	0	0	0	0		10	76	0	0	5	6	2	0	0	0	0	0	0		0	0	0	1	18	600	600	600	600	600
67	blue	10	4	3R	2	2	2012-04-07	7	430	350	9	7	10.5	12:35:05	600	515	85	0	0	0	0	0	0	0		0	0	0	0	6	5	0	0	0	0	0	0	0		0	0	0	63	600	600	600	600	600	600
12	none	10	4	3R	2	2	2012-04-07	7	430	350	9	7	10.5	12:22:46	600	345	255	0	0	0	0	0	0	0		0	0	0	0	4	3	0	0	0	0	0	0	0		0	0	0	3	600	600	600	600	600	600
36	purple	10	4	3R	2	1	2012-04-06	7	430	350	8.9	7	10.5	12:36:21	600	306	294	0	0	0	0	0	0	0		0	0	0	0	5	5	0	0	0	0	0	0	0		0	0	0	3	600	600	600	600	600	600
33	blue	11	5	2R	1	2	2012-04-07	7	430	350	8.6	7	10	13:35:27	600	285	315	0	0	0	0	0	0	0		0	0	0	0	4	3	0	0	0	0	0	0	0		0	0	0	9	600	600	600	600	600	600
94	none	11	5	2R	1	2	2012-04-07	7	430	350	8.8	7	10	13:47:36	334	3	5	5	4	3	3	1	3	3		21	21	59	246	1	1	1	1	1	1	1	1	1		3	3	0	3	8	13	17	19	21	23
91	purple	11	5	2R	1	1	2012-04-06	7	430	350	8.4	7	10	13:25:24	334	10	8	3	4	5	3	3	3	3		22	22	160	134	1	1	1	1	1	1	1	1	1		4	4	0	5	8	12	15	21	23	26
96	blue	12	5	1R	2	2	2012-04-07	7	430	350	8.3	7	9.5	15:11:44	373	22	30	1	1	1	1	1	1	1		9	9	68	244	2	2	1	1	1	1	1	1	1		7	8	0	13	55	55	57	58	58	59
79	none	12	5	1R	2	1	2012-04-06	7	430	350	8	7	9.5	15:04:18	600	600	0	0	0	0	0	0	0	0		0	0	0	0	1	0	0	0	0	0	0	0	0		0	0	0	600	600	600	600	600	600	600
35	purple	12	5	1R	2	2	2012-04-07	7	430	350	8.1	7	9.5	14:59:44	600	235	365	0	0	0	0	0	0	0		0	0	0	0	3	2	0	0	0	0	0	0	0		0	0	0	13	600	600	600	600	600	600
78	blue	13	5	3R	1	1	2012-04-06	7	430	350	9.2	7	10.5	12:34:35	613	20	52	6	6	36	9	13	13	66		150	150	124	267	1	1	1	1	1	1	1	1	1		2	1	0	3	53	59	67	103	111	124
95	none	13	5	3R	1	1	2012-04-06	7	430	350	8.8	7	10.5	12:48:23	600	435	165	0	0	0	0	0	0	0		0	0	0	0	3	2	0	0	0	0	0	0	0		0	0	0	17	600	600	600	600	600	600
84	purple	13	5	3R	1	2	2012-04-07	7	430	350	8.9	7	10.5	12:57:30	484	3	10	3	3	151	8	49	90	49		213	352	45	74	1	1	1	1	1	1	1	2	2		4	3	0	3	14	15	18	169	177	226
1	blue	14	4	1R	2	1	2012-04-06	7	430	350	8	7	9.5	14:41:45	482	4	72	3	44	95	10	13	24	17		120	206	115	85	1	1	1	1	1	2	3	4	4		6	3	0	4	76	79	88	93	110	117
40	none	14	4	1R	2	2	2012-04-07	7	430	350	8.2	7	9.5	14:48:00	600	492	108	0	0	0	0	0	0	0		0	0	0	0	9	8	0	0	0	0	0	0	0		0	0	0	10	600	600	600	600	600	600
97	purple	14	4	1R	2	1	2012-04-06	7	430	350	8.2	7	9.5	14:52:50	600	573	27	0	0	0	0	0	0	0		0	0	0	0	3	2	0	0	0	0	0	0	0		0	0	0	65	600	600	600	600	600	600
39	blue	15	4	2R	1	2	2012-04-07	7	430	350	8.6	7	10	13:23:20	600	329	271	0	0	0	0	0	0	0		0	0	0	0	8	6	0	0	0	0	0	0	0		0	0	0	10	600	600	600	600	600	600
57	none	15	4	2R	1	1	2012-04-06	7	430	350	8.9	7	10	13:13:35	600	444	156	0	0	0	0	0	0	0		0	0	0	0	4	3	0	0	0	0	0	0	0		0	0	0	4	600	600	600	600	600	600
27	purple	15	4	2R	1	1	2012-04-06	7	430	350	8.5	7	10	13:00:24	600	472	128	0	0	0	0	0	0	0		0	0	0	0	5	4	0	0	0	0	0	0	0		0	0	0	5	600	600	600	600	600	600
77	blue	16	6	1R	2	2	2012-04-07	7	430	350	7.8	7	9.5	14:37:01	384	36	42	1	1	3	3	1	3	1		13	13	45	248	2	2	1	1	1	1	1	1	1		5	4	0	12	77	79	81	84	86	88
14 (lost tag)	none	16	6	1R	2	2	2012-04-07	7	430	350	8	7	9.5	14:25:24	614	39	31	6	22	35	25	99	13	15		59	215	116	213	2	3	3	4	4	3	4	3	3		4	4	0	3	13	14	17	21	25	30
65	purple	16	6	1R	2	1	2012-04-06	7	430	350	8.5	7	9.5	14:29:28	584	111	86	1	3	1	3	27	3	1		39	39	121	227	2	2	1	1	1	1	1	1	1		8	7	0	94	199	201	203	205	208	233
28	blue	17	6	3R	1	2	2012-04-07	7	430	350	8.8	7	10.5	12:33:46	600	488	112	0	0	0	0	0	0	0		0	0	0	0	6	5	0	0	0	0	0	0	0		0	0	0	63	600	600	600	600	600	600
68 (lost tag)	none	17	6	3R	1	2	2012-04-07	7	430	350	9.1	7	10.5	12:45:28	600	13	587	0	0	0	0	0	0	0		0	0	0	0	1	1	0	0	0	0	0	0	0		0	0	0	6	600	600	600	600	600	600
52	purple	17	6	3R	1	1	2012-04-06	7	430	350	8.9	7	10.5	12:22:31	600	377	223	0	0	0	0	0	0	0		0	0	0	0	7	6	0	0	0	0	0	0	0		0	0	0	169	600	600	600	600	600	600
98	blue	18	6	2R	2	2	2012-04-07	7	430	350	8.7	7	10	13:50:07	600	54	3	3	117	72	43	138	77	93		497	543	0	0	1	1	1	2	4	5	5	3	3		0	0	0	25	26	28	32	35	36	40
56	none	18	6	2R	2	1	2012-04-06	7	430	350	8.8	7	10	13:57:00	600	274	326	0	0	0	0	0	0	0		0	0	0	0	3	4	0	0	0	0	0	0	0		0	0	0	101	600	600	600	600	600	600
13	purple	18	6	2R	2	2	2012-04-07	7	430	350	8.6	7	10	13:38:59	600	449	151	0	0	0	0	0	0	0		0	0	0	0	5	4	0	0	0	0	0	0	0		0	0	0	164	600	600	600	600	600	600
11	blue	19	7	3R	1	2	2012-04-07	7	430	350	9	7	10.5	12:21:46	600	75	525	0	0	0	0	0	0	0		0	0	0	0	2	2	0	0	0	0	0	0	0		0	0	0	8	600	600	600	600	600	600
17	purple	19	7	3R	2	1	2012-04-06	7	430	350	9.2	7	10.5	12:23:58	600	443	157	0	0	0	0	0	0	0		0	0	0	0	6	5	0	0	0	0	0	0	0		0	0	0	58	600	600	600	600	600	600
85	blue	20	7	1R	2	1	2012-04-06	7	430	350	8.2	7	9.5	13:53:03	600	508	92	0	0	0	0	0	0	0		0	0	0	0	6	5	0	0	0	0	0	0	0		0	0	0	163	600	600	600	600	600	600
34	none	20	7	1R	1	2	2012-04-07	7	430	350	8.3	7	9.5	14:22:43	426	52	19	15	22	13	26	26	6	6		8	115	36	204	5	9	9	7	6	8	9	8	8		9	5	0	1	3	4	5	6	8	9
45	blue	21	7	2R	2	1	2012-04-06	7	430	350	8.8	7	10	14:21:20	600	520	80	0	0	0	0	0	0	0		0	0	0	0	5	4	0	0	0	0	0	0	0		0	0	0	27	600	600	600	600	600	600
44	purple	21	7	2R	1	2	2012-04-07	7	430	350	8.7	7	10	13:11:10	600	333	267	0	0	0	0	0	0	0		0	0	0	0	3	4	0	0	0	0	0	0	0		0	0	0	13	600	600	600	600	600	600
41	blue	1	1	1R	1	1	2012-04-09	8	480	400	8.1	8	11	14:41:59	529	108	97	6	27	9	9	5	1	1	1	59	61	93	170	2	2	1	1	1	1	1	1	1	1	3	3	0	72	199	205	232	240	250	255
3	none	1	1	1R	1	1	2012-04-09	8	480	400	8.6	8	11	14:25:44	841	400	31	13	12	12	8	8	5	5	5	62	67	67	276	2	2	1	1	1	1	1	1	1	1	4	4	0	117	436	449	462	472	480	488
23	purple	1	1	1R	1	2	2012-04-10	8	480	400	8.6	8	11	14:15:31	326	10	3	1	1	1	1	17	17	13	6	8	58	80	175	1	1	1	1	1	1	2	4	4	4	7	6	0	12	14	15	17	18	19	21
53	blue	2	1	3R	2	1	2012-04-09	8	480	400	9.3	8	12.2	12:27:21	600	154	446	0	0	0	0	0	0	0	0	0	0	0	0	2	2	0	0	0	0	0	0	0	0	0	0	0	32	600	600	600	600	600	600
88	none	2	1	3R	2	2	2012-04-10	8	480	400	9.5	8	12.2	12:11:36	600	239	94	267	0	0	0	0	0	0	0	12	267	0	0	4	5	2	0	0	0	0	0	0	0	0	0	0	8	27	600	600	600	600	600
92	purple	2	1	3R	2	1	2012-04-09	8	480	400	9.2	8	12.2	12:39:34	600	600	0	0	0	0	0	0	0	0	0	0	0	0	0	1	0	0	0	0	0	0	0	0	0	0	0	0	600	600	600	600	600	600	600
76	blue	3	2	1R	1	2	2012-04-10	8	480	400	8.3	8	11	14:31:29	522	3	150	5	4	5	14	31	13	19	10	41	102	90	177	1	2	3	3	3	3	2	2	2	2	7	6	0	4	21	23	25	26	30	213
71	none	3	2	1R	1	1	2012-04-09	8	480	400	8.1	8	11	14:53:25	331	17	17	6	6	8	12	10	13	13	8	23	76	15	206	2	3	3	3	3	3	3	3	3	3	3	2	0	3	6	9	12	14	15	22
59	purple	3	2	1R	1	2	2012-04-10	8	480	400	8.2	8	11	14:22:30	364	1	6	6	6	3	3	18	6	3	5	25	50	143	164	1	1	1	1	1	1	2	4	4	4	10	7	0	3	12	18	25	26	30	35
26	blue	4	2	3R	2	1	2012-04-09	8	480	400	9.3	8	12.2	12:52:16	600	423	177	0	0	0	0	0	0	0	0	0	0	0	0	4	3	0	0	0	0	0	0	0	0	0	0	0	31	600	600	600	600	600	600
90	none	4	2	3R	2	2	2012-04-10	8	480	400	9.6	8	12.2	12:35:40	600	521	79	0	0	0	0	0	0	0	0	0	0	0	0	3	2	0	0	0	0	0	0	0	0	0	0	0	31	600	600	600	600	600	600
21	purple	4	2	3R	2	2	2012-04-10	8	480	400	9.3	8	12.2	12:23:45	600	511	89	0	0	0	0	0	0	0	0	0	0	0	0	4	3	0	0	0	0	0	0	0	0	0	0	0	121	600	600	600	600	600	600
58	blue	5	2	2R	1	2	2012-04-10	8	480	400	9.3	8	11.8	12:59:18	600	437	163	0	0	0	0	0	0	0	0	0	0	0	0	2	2	0	0	0	0	0	0	0	0	0	0	0	215	600	600	600	600	600	600
9	none	5	2	2R	1	1	2012-04-09	8	480	400	9	8	11.8	13:03:06	600	548	52	0	0	0	0	0	0	0	0	0	0	0	0	4	3	0	0	0	0	0	0	0	0	0	0	0	124	600	600	600	600	600	600
70	purple	5	2	2R	1	1	2012-04-09	8	480	400	8.8	8	11.8	13:14:33	600	529	71	0	0	0	0	0	0	0	0	0	0	0	0	5	4	0	0	0	0	0	0	0	0	0	0	0	6	600	600	600	600	600	600
60	blue	6	1	2R	2	2	2012-04-10	8	480	400	8.7	8	11.8	13:39:55	600	410	190	0	0	0	0	0	0	0	0	0	0	0	0	5	6	0	0	0	0	0	0	0	0	0	0	0	293	600	600	600	600	600	600
47	none	6	1	2R	2	1	2012-04-09	8	480	400	9.2	8	11.8	13:55:45	600	578	22	0	0	0	0	0	0	0	0	0	0	0	0	2	1	0	0	0	0	0	0	0	0	0	0	0	431	600	600	600	600	600	600
38	purple	6	1	2R	2	2	2012-04-10	8	480	400	9	8	11.8	13:28:16	600	308	239	53	0	0	0	0	0	0	0	53	53	0	0	9	9	1	0	0	0	0	0	0	0	0	0	0	8	204	600	600	600	600	600
55	blue	7	3	1R	1	2	2012-04-10	8	480	400	8.3	8	11	14:44:57	600	449	151	0	0	0	0	0	0	0	0	0	0	0	0	14	13	0	0	0	0	0	0	0	0	0	0	0	44	600	600	600	600	600	600
80	none	7	3	1R	1	1	2012-04-09	8	480	400	8.6	8	11	15:15:36	330	15	3	3	3	5	3	1	8	13	13	17	48	26	238	1	1	1	1	1	1	1	1	2	2	2	1	0	8	12	13	15	21	23	26
25	purple	7	3	1R	1	1	2012-04-09	8	480	400	8.5	8	11	15:04:07	600	568	32	0	0	0	0	0	0	0	0	0	0	0	0	3	2	0	0	0	0	0	0	0	0	0	0	0	53	600	600	600	600	600	600
4	blue	8	3	3R	2	1	2012-04-09	8	480	400	8.9	8	12.2	13:05:01	600	54	546	0	0	0	0	0	0	0	0	0	0	0	0	1	1	0	0	0	0	0	0	0	0	0	0	0	17	600	600	600	600	600	600
16	none	8	3	3R	2	2	2012-04-10	8	480	400	9.2	8	12.2	12:47:58	600	596	4	0	0	0	0	0	0	0	0	0	0	0	0	2	1	0	0	0	0	0	0	0	0	0	0	0	252	600	600	600	600	600	600
64	purple	8	3	3R	2	1	2012-04-09	8	480	400	9.2	8	12.2	13:17:20	600	600	0	0	0	0	0	0	0	0	0	0	0	0	0	1	0	0	0	0	0	0	0	0	0	0	0	0	600	600	600	600	600	600	600
22	blue	9	3	2R	1	1	2012-04-09	8	480	400	9.3	8	11.8	13:26:33	600	494	106	0	0	0	0	0	0	0	0	0	0	0	0	2	1	0	0	0	0	0	0	0	0	0	0	0	72	600	600	600	600	600	600
89	none	9	3	2R	1	2	2012-04-10	8	480	400	9.1	8	11.8	13:11:32	600	566	34	0	0	0	0	0	0	0	0	0	0	0	0	2	1	0	0	0	0	0	0	0	0	0	0	0	3	600	600	600	600	600	600
100	purple	9	3	2R	1	1	2012-04-09	8	480	400	8.8	8	11.8	13:39:07	600	357	243	0	0	0	0	0	0	0	0	0	0	0	0	7	6	0	0	0	0	0	0	0	0	0	0	0	4	600	600	600	600	600	600
67	blue	10	4	3R	2	2	2012-04-10	8	480	400	9.3	8	12.2	13:12:56	600	600	0	0	0	0	0	0	0	0	0	0	0	0	0	1	0	0	0	0	0	0	0	0	0	0	0	0	600	600	600	600	600	600	600
12	none	10	4	3R	2	2	2012-04-10	8	480	400	9.1	8	12.2	13:00:51	600	399	201	0	0	0	0	0	0	0	0	0	0	0	0	3	2	0	0	0	0	0	0	0	0	0	0	0	161	600	600	600	600	600	600
36	purple	10	4	3R	2	1	2012-04-09	8	480	400	9.5	8	12.2	13:28:56	600	133	467	0	0	0	0	0	0	0	0	0	0	0	0	2	2	0	0	0	0	0	0	0	0	0	0	0	6	600	600	600	600	600	600
33	blue	11	5	2R	1	2	2012-04-10	8	480	400	8.8	8	11.8	13:25:12	600	319	281	0	0	0	0	0	0	0	0	0	0	0	0	7	6	0	0	0	0	0	0	0	0	0	0	0	1	600	600	600	600	600	600
94	none	11	5	2R	1	2	2012-04-10	8	480	400	8.8	8	11.8	13:37:03	364	3	58	4	4	4	4	1	1	1	1	19	21	15	267	1	1	1	1	1	1	1	1	1	1	2	2	0	3	61	65	68	74	77	79
91	purple	11	5	2R	1	1	2012-04-09	8	480	400	9.3	8	11.8	13:51:18	340	3	18	2	1	2	1	2	3	2	3	16	16	8	300	1	1	1	1	1	1	1	1	1	1	1	1	0	3	12	15	18	22	26	27
96	blue	12	5	1R	2	2	2012-04-10	8	480	400	8.7	8	11	14:29:30	369	3	22	1	3	1	1	1	3	3	3	9	15	107	222	1	1	1	1	1	1	1	2	2	2	8	5	0	3	26	27	31	32	34	34
79	none	12	5	1R	2	1	2012-04-09	8	480	400	8.4	8	11	14:31:37	600	587	13	0	0	0	0	0	0	0	0	0	0	0	0	2	1	0	0	0	0	0	0	0	0	0	0	0	312	600	600	600	600	600	600
35	purple	12	5	1R	2	2	2012-04-10	8	480	400	8.6	8	11	14:18:19	600	503	97	0	0	0	0	0	0	0	0	0	0	0	0	8	7	0	0	0	0	0	0	0	0	0	0	0	19	600	600	600	600	600	600
78	blue	13	5	3R	1	1	2012-04-09	8	480	400	9.4	8	12.2	12:25:46	600	168	432	0	0	0	0	0	0	0	0	0	0	0	0	2	2	0	0	0	0	0	0	0	0	0	0	0	36	600	600	600	600	600	600
95	none	13	5	3R	1	1	2012-04-09	8	480	400	9.6	8	12.2	12:37:42	600	327	273	0	0	0	0	0	0	0	0	0	0	0	0	3	3	0	0	0	0	0	0	0	0	0	0	0	40	600	600	600	600	600	600
84	purple	13	5	3R	1	2	2012-04-10	8	480	400	9	8	12.2	12:09:53	502	3	53	40	4	3	35	1	13	10	9	84	115	141	190	1	1	1	1	1	1	1	2	2	2	7	6	0	4	53	57	97	101	105	106
1	blue	14	4	1R	2	1	2012-04-09	8	480	400	8	8	11	14:43:35	600	430	109	61	0	0	0	0	0	0	0	61	61	0	0	2	2	1	0	0	0	0	0	0	0	0	0	0	36	130	600	600	600	600	600
40	none	14	4	1R	2	2	2012-04-10	8	480	400	8.3	8	11	14:38:39	600	510	90	0	0	0	0	0	0	0	0	0	0	0	0	5	4	0	0	0	0	0	0	0	0	0	0	0	5	600	600	600	600	600	600
97	purple	14	4	1R	2	1	2012-04-09	8	480	400	8.5	8	11	14:55:08	600	475	125	0	0	0	0	0	0	0	0	0	0	0	0	6	6	0	0	0	0	0	0	0	0	0	0	0	146	600	600	600	600	600	600
39	blue	15	4	2R	1	2	2012-04-10	8	480	400	9	8	11.8	13:49:44	600	477	123	0	0	0	0	0	0	0	0	0	0	0	0	8	7	0	0	0	0	0	0	0	0	0	0	0	3	600	600	600	600	600	600
57	none	15	4	2R	1	1	2012-04-09	8	480	400	9.1	8	11.8	14:12:32	600	439	161	0	0	0	0	0	0	0	0	0	0	0	0	5	4	0	0	0	0	0	0	0	0	0	0	0	5	600	600	600	600	600	600
27	purple	15	4	2R	1	1	2012-04-09	8	480	400	8.7	8	11.8	14:00:06	600	405	195	0	0	0	0	0	0	0	0	0	0	0	0	7	6	0	0	0	0	0	0	0	0	0	0	0	3	600	600	600	600	600	600
77	blue	16	6	1R	2	2	2012-04-10	8	480	400	8	8	11	14:58:25	337	2	1	1	1	1	1	1	1	1	1	9	10	65	259	1	1	1	1	1	1	1	1	1	1	3	3	0	3	3	4	5	5	6	6
14 (lost tag)	none	16	6	1R	2	2	2012-04-10	8	480	400	8.4	8	11	14:50:09	346	54	4	6	4	4	14	8	3	3	3	31	44	23	221	2	2	2	2	2	2	2	2	2	2	3	2	0	9	10	14	17	19	32	39
65	purple	16	6	1R	2	1	2012-04-09	8	480	400	8.5	8	11	15:07:26	404	43	38	3	3	27	4	4	3	3	3	45	48	79	196	2	2	1	1	1	1	1	1	1	1	5	5	0	35	86	89	92	119	123	125
28	blue	17	6	3R	1	2	2012-04-10	8	480	400	9.2	8	12.2	12:21:24	600	381	219	0	0	0	0	0	0	0	0	0	0	0	0	5	4	0	0	0	0	0	0	0	0	0	0	0	46	600	600	600	600	600	600
68 (lost tag)	none	17	6	3R	1	2	2012-04-10	8	480	400	9.1	8	12.2	12:33:33	600	141	459	0	0	0	0	0	0	0	0	0	0	0	0	3	3	0	0	0	0	0	0	0	0	0	0	0	8	600	600	600	600	600	600
52	purple	17	6	3R	1	1	2012-04-09	8	480	400	9.1	8	12.2	12:49:57	600	471	129	0	0	0	0	0	0	0	0	0	0	0	0	2	1	0	0	0	0	0	0	0	0	0	0	0	351	600	600	600	600	600	600
98	blue	18	6	2R	2	2	2012-04-10	8	480	400	8.9	8	11.8	14:03:28	600	81	7	19	4	40	228	32	188	0	0	491	512	0	0	1	1	1	1	2	3	3	3	0	0	0	0	0	25	31	50	54	59	62	65
56	none	18	6	2R	2	1	2012-04-09	8	480	400	9.2	8	11.8	14:07:45	600	555	45	0	0	0	0	0	0	0	0	0	0	0	0	4	3	0	0	0	0	0	0	0	0	0	0	0	117	600	600	600	600	600	600
13	purple	18	6	2R	2	2	2012-04-10	8	480	400	9	8	11.8	13:51:58	600	445	155	0	0	0	0	0	0	0	0	0	0	0	0	4	3	0	0	0	0	0	0	0	0	0	0	0	59	600	600	600	600	600	600
11	blue	19	7	3R	1	2	2012-04-10	8	480	400	9	8	12.2	12:45:49	600	308	292	0	0	0	0	0	0	0	0	0	0	0	0	2	1	0	0	0	0	0	0	0	0	0	0	0	12	600	600	600	600	600	600
17	purple	19	7	3R	2	1	2012-04-09	8	480	400	9.2	8	12.2	13:42:38	600	437	163	0	0	0	0	0	0	0	0	0	0	0	0	2	1	0	0	0	0	0	0	0	0	0	0	0	104	600	600	600	600	600	600
85	blue	20	7	1R	2	1	2012-04-09	8	480	400	8.3	8	11	15:17:53	600	526	74	0	0	0	0	0	0	0	0	0	0	0	0	5	4	0	0	0	0	0	0	0	0	0	0	0	45	600	600	600	600	600	600
34	none	20	7	1R	1	2	2012-04-10	8	480	400	8.3	8	11	14:56:36	399	123	99	6	8	10	10	30	3	3	3	13	72	35	70	4	4	3	3	3	3	3	2	2	2	4	3	0	3	5	6	8	10	13	15
45	blue	21	7	2R	2	1	2012-04-09	8	480	400	9.3	8	11.8	14:19:11	600	565	35	0	0	0	0	0	0	0	0	0	0	0	0	3	2	0	0	0	0	0	0	0	0	0	0	0	102	600	600	600	600	600	600
44	purple	21	7	2R	1	2	2012-04-10	8	480	400	9	8	11.8	14:02:01	600	397	203	0	0	0	0	0	0	0	0	0	0	0	0	5	4	0	0	0	0	0	0	0	0	0	0	0	8	600	600	600	600	600	600
[truncated: 12 more columns]

## Sheet: keywatertests
birdid!	bird identification
marking!	bird marking
pen!	home pen
block!	spatial block for home pen
feedtrt!	feed treatment
apparatus!	apparatus used for foraging tests
group!	grouping for staggering foraging tests between birds over different days
date:D	date of foraging test
testno	foraging test number
distsptofp	distance (cm) from start platform to wood shavings area platform
distspramptofpramp	distance (cm) from start ramp to wood shavings area ramp
legmeas	leg length (cm)
legratiosixth	leg length ratio for water depth
depthwater	water depth (cm)
starttime:T	start time of foraging test
durtimetotaltest	total duration of foraging test
durtimesp	duration (secs) on start platform over the whole test
durtimesr	duration (secs) on start ramp over the whole test
durtimeseg2	duration (secs) in segment 2 over the whole test
durtimeseg3	duration (secs) in segment 3 over the whole test
durtimeseg4	duration (secs) in segment 4 over the whole test
durtimeseg5	duration (secs) in segment 5 over the whole test
durtimeseg6	duration (secs) in segment 6 over the whole test
durtimeseg7	duration (secs) in segment 7 over the whole test
durtimeseg8	duration (secs) in segment 8 over the whole test
durtimeseg9	duration (secs) in segment 9 over the whole test
durtimefirstrunway	duration (secs) in runway for first time
durtimetotalrunway	duration (secs) in runway over the whole test
durtimefr	duration (secs) on wood shavings ramp over the whole test
durtimefp	duration (secs) on wood shavings platform over the whole test
frqsp	number of visits to start platform over the whole test
frqsr	number of visits to start ramp over the whole test
frqseg2	number of visits to segment 2 over the whole test
frqseg3	number of visits to segment 3 over the whole test
frqseg4	number of visits to segment 4 over the whole test
frqseg5	number of visits to segment 5 over the whole test
frqseg6	number of visits to segment 6 over the whole test
frqseg7	number of visits to segment 7 over the whole test
frqseg8	number of visits to segment 8 over the whole test
frqseg9	number of visits to segment 9 over the whole test
frqfr	number of visits to wood shavings ramp over the whole test
frqfp	number of visits to wood shavings platform over the whole test
latimesp	time taken (secs) to first reach start platform during test (censored at 600)
latimesr	time taken (secs) to first reach start ramp during test (censored at 600)
latimeseg2	time taken (secs) to first reach segment 2 during test (censored at 600)
latimeseg3	time taken (secs) to first reach segment 3 during test (censored at 600)
latimeseg4	time taken (secs) to first reach segment 4 during test (censored at 600)
latimeseg5	time taken (secs) to first reach segment 5 during test (censored at 600)
latimeseg6	time taken (secs) to first reach segment 6 during test (censored at 600)
latimeseg7	time taken (secs) to first reach segment 7 during test (censored at 600)
latimeseg8	time taken (secs) to first reach segment 8 during test (censored at 600)
latimeseg9	time taken (secs) to first reach segment 9 during test (censored at 600)
latimefr	time taken (secs) to first reach wood shavings ramp during test (censored at 600)
latimefp	time taken (secs) to first reach wood shavings platform during test (censored at 600)
durtimestandforage	duration (secs) standing foraging on wood shavings platform over the whole test
durtimesitforage	duration (secs) sitting foraging on wood shavings platform over the whole test
durtimestand	duration (secs) standing not foraging on wood shavings platform over the whole test
durtimesit	duration (secs) sitting not foraging on wood shavings platform over the whole test
durtimewalk	duration (secs) walking on wood shavings platform over the whole test
durtimepreen	duration (secs) preening on wood shavings platform over the whole test
success!	bird reached the wood shavings platform during test
